# Supplementary material for: Feasibility of a liver transcriptomics approach to assess bovine treatment with the prohormone dehydroepiandrosterone (DHEA)
Source: BMC Vet Res. 2010 Sep 16;6:44. doi: 10.1186/1746-6148-6-44 (PMC2949829; doi:10.1186/1746-6148-6-44)
Supplement: Additional file 1 — Differentially expressed genes. Tables of differentially expressed genes [file 1746-6148-6-44-S1.XLS]

## Sheet: IM vs all CTR
Genes up-regulated in IM treated animals compared versus all controls (all CTR)
Gene Symbol	Gene ID	ProbeName	Description	DHEA IM 1	DHEA IM 2	DHEA IM 3	Mean	p-value
LAMB3	XM_608401	A_73_102383	Bos taurus similar to Homo sapiens laminin, beta 3 (LAMB3), transcript variant 1	2.69213	3.09048	2.1016	2.62807	0.012536
				2.57276	3.05479	2.02971	2.55242	0.012058
LOC617652	XM_869950	A_73_103780	PREDICTED: Bos taurus similar to Alpha-1-antichymotrypsin precursor (ACT) (LOC617652)	2.58034	2.15873	1.86033	2.1998	0.000614
				2.51375	2.12007	2.02359	2.21914	0.000917
MX1	NM_173940	A_73_103867	Bos taurus myxovirus (influenza) resistance 1, (murine homolog) (MX1)	2.00304	1.95214	4.33164	2.76227	0.018014
				2.00339	1.98792	4.7233	2.90487	0.014493
LBP	NM_001038674	A_73_104583	Bos taurus similar to Homo sapiens lipopolysaccharide binding protein (LBP)	2.01099	1.6061	2.83247	2.14985	0.01678
				1.94695	1.64558	2.77205	2.12153	0.01521
LOC527553	XM_605946	A_73_105493	PREDICTED: Bos taurus similar to C-reactive protein precursor (LOC527553)	1.55656	1.57692	2.11251	1.74866	0.026011
SERPINA3	NM_174768	A_73_105596	Bos taurus serine (or cysteine) proteinase inhibitor, clade A (alpha-1 antiproteinase, antitrypsin), member 3 (SERPINA3)	2.05726	1.65626	2.45172	2.05508	0.024122
				2.25972	1.64241	2.43271	2.11161	0.024264
CARD14	XM_601656	A_73_105698	Bos taurus similar to Homo sapiens caspase recruitment domain family, member 14 (CARD14), transcript variant 1	2.39107	2.15149	2.00474	2.18243	0.000809
				2.32786	2.16761	2.10667	2.20072	0.000876
LOC515784	XM_868540	A_73_107473	PREDICTED: Bos taurus similar to cytoskeleton-associated protein 4 (LOC515784)	2.48655	1.57428	1.98277	2.01453	0.005651
				2.41545	1.57323	2.05883	2.01584	0.003404
CLDN7	NM_001040519	A_73_108585	Bos taurus similar to Homo sapiens claudin 7 (CLDN7)	1.97791	1.68225	1.76728	1.80914	0.004391
				1.98742	1.58844	1.65089	1.74225	0.007651
XBP1	NM_001034727	A_73_109266	Bos taurus similar to Homo sapiens X-box binding protein 1 (XBP1)	1.51672	1.62923	2.72028	1.95541	0.026418
				1.56696	1.62598	2.7892	1.99405	0.022306
MT1G	NM_001040492	A_73_109745	Bos taurus similar to Homo sapiens metallothionein 1G (MT1G)	2.82486	2.23899	5.46847	3.51077	0.006084
				2.72569	2.20469	5.40546	3.44528	0.007341
MST1	XM_592554	A_73_110151	Bos taurus similar to Homo sapiens macrophage stimulating 1 (hepatocyte growth factor-like) (MST1)	1.592	1.58302	1.61373	1.59625	0.001033
INHBE	XM_595759	A_73_110222	Bos taurus similar to Homo sapiens inhibin, beta E (INHBE)	1.54899	2.90466	2.16363	2.20576	0.034945
BRP44L	CB167677	A_73_112520	Bos taurus similar to Homo sapiens brain protein 44-like (BRP44L)	1.76818	1.52852	1.71734	1.67135	0.020968
LOC497203	NM_001012283	A_73_112728	Bos taurus endopin 2B (LOC497203)	3.87559	2.95143	2.63815	3.15505	0.00055
				3.04774	2.83689	2.37327	2.75263	0.000998
LOC617667	XM_869970	A_73_113301	PREDICTED: Bos taurus similar to Alpha-1-antichymotrypsin precursor (ACT) (LOC617667)	2.35895	1.60095	3.76117	2.57369	0.021365
CCL24	XM_869483	A_73_114373	Bos taurus similar to Homo sapiens chemokine (C-C motif) ligand 24 (CCL24)	2.87365	1.97488	4.66133	3.16995	0.005982
				3.05912	1.94348	4.68292	3.22851	0.009245
LOC515640	XM_593695	A_73_114854	PREDICTED: Bos taurus similar to Interleukin-1 receptor, type I precursor (IL-1R-1) (IL-1RT1) (IL-1R-alpha) (p80) (Antigen CD121a) (LOC515640)	1.59733	1.7042	1.99636	1.76596	0.040988
				1.7436	1.79351	2.21099	1.91603	0.026002
MPL	XM_606917	A_73_114871	Bos taurus similar to Homo sapiens myeloproliferative leukemia virus oncogene (MPL)	2.06396	2.36073	2.51501	2.31323	0.008411
				2.03521	2.26614	2.46662	2.25599	0.011297
PIGR	NM_174143	A_73_115481	Bos taurus polymeric immunoglobulin receptor (PIGR)	1.62922	2.02537	2.19448	1.94969	0.030414
				1.6149	2.08163	2.18663	1.96105	0.030389
ECEL1	XM_590787	A_73_116413	Bos taurus similar to Homo sapiens endothelin converting enzyme-like 1 (ECEL1)	7.48753	5.29802	9.93862	7.57473	0.007683
				6.83724	5.2591	9.6301	7.24214	0.007376
LGALS4	NM_001034768	A_73_117734	Bos taurus similar to Homo sapiens lectin, galactoside-binding, soluble, 4 (galectin 4) (LGALS4)	1.84801	1.78383	2.03761	1.88982	0.002828
				2.08928	1.753	2.03366	1.95865	0.001792
JAG2	XM_595574	A_73_118071	Bos taurus similar to Homo sapiens jagged 2 (JAG2), transcript variant 1	1.53501	1.85498	1.56622	1.65207	0.003525
LOC521795	XM_600064	A_73_118566	PREDICTED: Bos taurus similar to schlafen 9 (LOC521795)	1.66529	1.61087	2.05261	1.77626	0.002735
Unidentified transcripts	EE904328	A_73_119610	Unidentified transcripts	1.76259	1.87967	2.38866	2.01031	7.6e-05
				1.98456	1.83501	2.3598	2.05979	1.7e-05
FHIT	NM_001040646	A_73_119699	Bos taurus similar to Homo sapiens fragile histidine triad gene (FHIT)	1.61461	1.71322	1.93076	1.75287	0.011881
				1.68999	1.71705	1.9607	1.78925	0.005923
SLC13A5	XM_864597	A_73_120563	Bos taurus similar to Homo sapiens solute carrier family 13 (sodium-dependent citrate transporter), member 5 (SLC13A5)	2.27213	1.56871	2.67671	2.17252	0.007964
Genes down-regulated in IM treated animals compared versus all controls (all CTR)
Gene Symbol	SystematicName	ProbeName	Description	DHEA IM 1	DHEA IM 2	DHEA IM 3	Mean	p-value
Unidentified transcripts	CB451465	A_73_101439	Unidentified transcripts	-2.06185	-1.61614	-1.56038	-1.74613	0.029058
				-2.15104	-1.69584	-1.61677	-1.82121	0.023794
ZNRD1	XM_882731	A_73_102894	Bos taurus similar to Homo sapiens zinc ribbon domain containing 1 (ZNRD1), transcript variant a	-5.44448	-4.3074	-11.8015	-7.18445	0.012444
				-5.03763	-4.59216	-12.2063	-7.27871	0.011657
ANKRD1	NM_001034378	A_73_103476	Bos taurus similar to Homo sapiens ankyrin repeat domain 1 (cardiac muscle) (ANKRD1)	-2.15062	-2.44212	-2.59495	-2.3959	0.008073
				-2.08473	-2.13211	-2.47843	-2.23176	0.011891
LYZ	hmm169308	A_73_105503	Bos taurus similar to Homo sapiens lysozyme (renal amyloidosis) (LYZ)	-2.29228	-1.80553	-2.43005	-2.17595	0.029159
				-2.28065	-1.94942	-2.50525	-2.24511	0.026242
Unidentified transcripts	BP111754	A_73_107428	Unidentified transcripts	-1.74339	-1.71174	-1.55564	-1.67026	0.019683
				-1.75662	-1.62892	-1.63177	-1.67244	0.015677
CYR61	NM_001034340	A_73_108139	Bos taurus similar to Homo sapiens cysteine-rich, angiogenic inducer, 61 (CYR61)	-2.13404	-1.8699	-1.71721	-1.90705	0.048472
				-2.05011	-1.7503	-1.92972	-1.91004	0.039971
Unidentified transcripts	AW417048	A_73_109681	Unidentified transcripts on BTA8 position 24418273-24418926	-1.60452	-1.89921	-2.32951	-1.94441	0.042913
				-1.6755	-1.80766	-2.1686	-1.88392	0.030411
GSTP1	NM_177516	A_73_113004	Bos taurus glutathione S-transferase pi (GSTP1)	-1.60815	-2.02817	-1.65461	-1.76364	0.038724
				-1.60756	-2.06809	-1.64354	-1.77306	0.035105
DIRAS3	NM_001034215	A_73_115217	Bos taurus similar to Homo sapiens DIRAS family, GTP-binding RAS-like 3 (DIRAS3)	-1.6563	-2.20697	-1.96546	-1.94291	0.037924
				-1.73332	-2.30673	-1.92982	-1.98996	0.02576
DMBT1	XM_588646	A_73_116362	Bos taurus similar to Homo sapiens deleted in malignant brain tumors 1 (DMBT1), transcript variant 2	-2.50404	-1.66086	-1.97193	-2.04561	0.025241
				-2.67925	-1.76748	-1.98541	-2.14405	0.016037

## Sheet: IM vs CTR1
Genes up-regulated in IM treated animals compared versus control group 1 (CTR1)
Gene Symbol	Gene ID	ProbeName	Description	DHEA IM 1	DHEA IM 2	DHEA IM 3	Mean	p-value
Unidentified transcripts	BI536584	A_73_100028	Unidentified transcripts on BTA3 position 82784887-82784321	2.37837	4.83048	5.02452	4.07779	0.01419
				2.15682	4.49761	4.99742	3.88395	0.017539
CP	XM_864308	A_73_100386	Bos taurus similar to Homo sapiens ceruloplasmin (ferroxidase) (CP)	2.08648	1.95353	3.26819	2.43607	0.03554
				2.03602	1.80984	3.27034	2.37207	0.045
putative ligand of benzodiazepine receptor	M15886	A_73_100473	Bos taurus endozepine (putative ligand of benzodiazepine receptor) mRNA, complete cds	1.89454	1.94094	1.98864	1.94137	0.013397
				1.89836	1.99824	1.97258	1.95639	0.012315
LOC617491	XM_869763	A_73_100817	PREDICTED: Bos taurus similar to Mpv17 transgene, kidney disease mutant-like (LOC617491)	1.7251	1.94976	2.03364	1.90283	0.000707
				1.64923	1.88457	2.11065	1.88148	0.003007
SLC1A2	CB448035	A_73_100861	Bos taurus similar to Homo sapiens solute carrier family 1 (glial high affinity glutamate transporter), member 2 (SLC1A2)	2.11245	6.25645	9.4628	5.9439	0.037341
				2.14806	6.24764	9.39845	5.93138	0.036909
LOC518033	XM_596215	A_73_101136	PREDICTED: Bos taurus similar to SEC14p-like protein TAP3 (LOC518033)	1.8015	1.60196	2.16914	1.85754	0.00272
PLA2G12A	XM_605604	A_73_101515	Bos taurus similar to Homo sapiens phospholipase A2, group XIIA (PLA2G12A)	1.56517	1.77832	2.31232	1.88527	0.007353
				1.57135	1.83322	2.28507	1.89655	0.006525
LCN2	XM_605012	A_73_101987	Bos taurus similar to Homo sapiens lipocalin 2 (oncogene 24p3) (LCN2)	1.77288	2.28973	3.71078	2.59113	0.020675
				1.73483	2.07206	3.34343	2.38344	0.021426
LOC615997	XM_867945	A_73_102145	PREDICTED: Bos taurus similar to TSPY-like 5 (LOC615997)	1.84571	3.59017	2.09217	2.50935	0.018018
				1.73198	3.01748	2.1338	2.29442	0.014525
LAMB3	XM_608401	A_73_102383	Bos taurus similar to Homo sapiens laminin, beta 3 (LAMB3), transcript variant 1	2.68399	3.08113	2.09525	2.62012	0.019756
				2.56063	3.04039	2.02015	2.54039	0.02099
LOC520748	XM_598998	A_73_102682	PREDICTED: Bos taurus similar to Interferon-induced transmembrane protein 3 (Interferon-inducible protein 1-8U) (LOC520748)	1.51645	2.56179	2.13756	2.07193	0.019558
				1.54989	2.76604	2.18648	2.16747	0.016867
LOC616580	XM_868633	A_73_102966	PREDICTED: Bos taurus similar to Cytochrome P450 2C8 (CYPIIC8) (P450 form 1) (P450 MP-12/MP-20) (P450 IIC2) (S-mephenytoin 4-hydroxylase) (LOC616580)	1.90985	1.78992	1.83302	1.84426	0.003572
				1.97329	1.78631	2.00082	1.92014	0.003136
Unidentified transcripts	CB465753	A_73_103086	Unidentified transcripts on BTA16 position 28124499-28123848	1.72677	1.56448	2.4201	1.90378	0.013886
				1.71551	1.55506	2.37172	1.88076	0.012257
Bos taurus mitochondrial 12S rRNA	NC_006853	A_73_103142	Bos taurus mitochondrial 12S rRNA	1.53597	4.21216	3.38312	3.04375	0.039458
LOC388335	XM_581176	A_73_103271	Bos taurus similar to Homo sapiens similar to RIKEN cDNA A730055C05 gene (LOC388335)	1.6623	2.42183	2.27791	2.12068	0.00539
				1.7228	2.23954	2.21076	2.0577	0.00827
IGFALS	XM_611021	A_73_103522	Bos taurus similar to Homo sapiens insulin-like growth factor binding protein, acid labile subunit (IGFALS)	3.06742	2.63688	3.49566	3.06665	0.025531
				3.0471	2.49303	3.50059	3.01357	0.034276
DNAJB9	BE682527	A_73_103717	Bos taurus similar to Homo sapiens DnaJ (Hsp40) homolog, subfamily B, member 9 (DNAJB9)	1.52807	1.65444	2.83587	2.00613	0.047886
COX1	NC_006853	A_73_103763	Bos taurus cytochrome c oxidase subunit I (COX1)	1.92961	1.70542	3.35633	2.33045	0.049364
LOC617652	XM_869950	A_73_103780	PREDICTED: Bos taurus similar to Alpha-1-antichymotrypsin precursor (ACT) (LOC617652)	2.82644	2.36463	2.03776	2.40961	0.008362
				2.66972	2.25162	2.14915	2.35683	0.012459
BREH1	NM_001012287	A_73_104678	Bos taurus retinyl ester hydrolase type 1 (BREH1)	2.39008	3.09677	1.8845	2.45712	0.009659
				2.16351	3.13836	1.87383	2.3919	0.01273
SERPINA6	XM_591489	A_73_104912	Bos taurus similar to Homo sapiens serpin peptidase inhibitor, clade A (alpha-1 antiproteinase, antitrypsin), member 6 (SERPINA6)	2.74672	2.68024	2.29608	2.57435	0.001419
				2.74921	2.53397	2.31221	2.5318	0.000794
LPAAT-THETA	XM_597964	A_73_105168	Bos taurus similar to Homo sapiens lysophosphatidic acid acyltransferase theta (LPAAT-THETA)	1.67381	2.00312	2.13249	1.93647	0.020916
				1.63236	2.04264	2.18773	1.95424	0.030645
PCK2	XM_583200	A_73_105600	Bos taurus similar to Homo sapiens phosphoenolpyruvate carboxykinase 2 (mitochondrial) (PCK2), nuclear gene encoding mitochondrial protein, transcript variant 1	1.69737	1.78932	1.91597	1.80089	0.000163
				1.69448	1.75077	1.94234	1.79586	0.00086
PP	XM_615594	A_73_105687	PREDICTED: Bos taurus pyrophosphatase (inorganic), transcript variant 1 (PP)	1.88131	2.22391	3.37034	2.49185	0.007066
				1.76993	2.19852	3.30006	2.42284	0.010466
CARD14	XM_601656	A_73_105698	Bos taurus similar to Homo sapiens caspase recruitment domain family, member 14 (CARD14), transcript variant 1	2.58772	2.32844	2.16961	2.36193	0.008318
				2.54788	2.37248	2.30578	2.40872	0.007952
CYP4B1	XM_591828	A_73_106197	Bos taurus similar to Homo sapiens cytochrome P450, family 4, subfamily B, polypeptide 1 (CYP4B1)	1.73748	1.86068	3.25074	2.28297	0.042144
				2.02815	2.28447	3.55332	2.62198	0.029141
FOXA2	XM_599153	A_73_106708	Bos taurus similar to Homo sapiens forkhead box A2 (FOXA2), transcript variant 2	1.70226	2.46081	2.56466	2.24258	0.047527
GLI1	XM_880567	A_73_106928	Bos taurus similar to Homo sapiens glioma-associated oncogene homolog 1 (zinc finger protein) (GLI1)	1.99813	4.01379	1.87241	2.62811	0.031658
				2.07758	4.10732	1.91627	2.70039	0.025516
LOC614439	XM_865934	A_73_107029	PREDICTED: Bos taurus similar to UDP-glucuronosyltransferase 2B4 precursor (UDPGT) (Hyodeoxycholic acid) (HLUG25) (UDPGTh-1) (LOC614439)	1.67352	3.07787	3.54257	2.76465	0.02656
				1.62816	3.03562	3.4701	2.71129	0.033303
SEC24D	XM_580541	A_73_107184	Bos taurus similar to Homo sapiens SEC24 related gene family, member D (S. cerevisiae) (SEC24D)	1.62935	1.7739	1.83798	1.74708	0.000731
				1.62953	1.72384	1.95576	1.76971	0.000769
FMO3	NM_174057	A_73_107369	Bos taurus flavin containing monooxygenase 3 (FMO3)	1.78974	1.72063	2.19452	1.90163	0.001318
				1.87499	1.5907	2.32644	1.93071	0.005128
UGDH	NM_174211	A_73_108044	Bos taurus UDP-glucose dehydrogenase (UGDH)	2.00515	1.83412	2.50483	2.1147	0.015462
				1.9579	1.92514	2.58653	2.15652	0.018296
TNC	XM_612563	A_73_108252	Bos taurus similar to Homo sapiens tenascin C (hexabrachion) (TNC)	1.91712	3.75531	7.38453	4.35232	0.044259
				2.08029	3.73379	7.36849	4.39419	0.034928
TACSTD1	NM_001035290	A_73_108385	Bos taurus similar to Homo sapiens tumor-associated calcium signal transducer 1 (TACSTD1)	2.97451	2.08074	2.57702	2.54409	0.012787
				2.93955	2.00669	2.4265	2.45758	0.014422
GPT2	XM_870732	A_73_108464	Bos taurus similar to Homo sapiens glutamic pyruvate transaminase (alanine aminotransferase) 2 (GPT2)	1.51604	3.91384	2.66042	2.69677	0.030059
				1.54249	3.72602	2.70917	2.65922	0.025293
IFITM3	NM_181867	A_73_109239	Bos taurus interferon induced transmembrane protein 3 (1-8U) (IFITM3)	1.52841	2.95761	2.73749	2.40784	0.020527
Unidentified transcripts	EE891845	A_73_109438	Unidentified transcripts on BTA13 position 31092296-31093355	1.76898	2.02069	3.5903	2.45999	0.013459
				1.88783	2.19188	3.68149	2.58707	0.011493
TMEM16A	XM_610636	A_73_109542	Bos taurus similar to Homo sapiens transmembrane protein 16A (TMEM16A)	1.92656	2.28323	2.43978	2.21652	0.0043
				1.89784	2.26897	2.43551	2.20077	0.004166
GHR	NM_176608	A_73_109592	Bos taurus growth hormone receptor (GHR)	1.86777	2.08901	1.57787	1.84488	0.041576
FLJ13236	XM_869293	A_73_109664	Bos taurus similar to Homo sapiens hypothetical protein FLJ13236 (FLJ13236)	2.14882	2.41646	1.94087	2.16872	0.006039
				2.25612	2.43971	1.77491	2.15691	0.006574
MT1G	NM_001040492	A_73_109745	Bos taurus similar to Homo sapiens metallothionein 1G (MT1G)	2.26885	1.7983	4.39214	2.81976	0.035957
				2.1885	1.77018	4.34013	2.76627	0.039527
CMAS	NM_001035398	A_73_109901	Bos taurus similar to Homo sapiens cytidine monophosphate N-acetylneuraminic acid synthetase (CMAS)	1.77375	1.60057	1.72338	1.69923	0.038018
MEP1B	XM_612703	A_73_110027	Bos taurus similar to Homo sapiens meprin A, beta (MEP1B)	2.29817	1.81024	3.11895	2.40912	0.006096
				2.18987	1.77639	3.19954	2.3886	0.010307
Unidentified transcripts	CB446269	A_73_110032	Unidentified transcripts on BTA18 position 28118527-28119636	1.6454	2.11751	2.39023	2.05105	0.00523
				1.60619	2.01711	2.24062	1.95464	0.00618
BPHL	XM_581745	A_73_110097	Bos taurus similar to Homo sapiens biphenyl hydrolase-like (serine hydrolase; breast epithelial mucin-associated antigen) (BPHL)	1.56267	1.52217	1.968	1.68428	0.01043
MST1	XM_592554	A_73_110151	Bos taurus similar to Homo sapiens macrophage stimulating 1 (hepatocyte growth factor-like) (MST1)	1.56871	1.55987	1.59013	1.5729	9.5e-05
INHBE	XM_595759	A_73_110222	Bos taurus similar to Homo sapiens inhibin, beta E (INHBE)	1.75983	3.6454	2.69161	2.69895	0.012964
				2.08359	3.90713	2.91035	2.96702	0.007755
SURF2	XM_872943	A_73_110641	Bos taurus similar to Homo sapiens surfeit 2 (SURF2)	1.60809	1.53625	1.79982	1.64805	0.000985
SFXN1	NM_001015574	A_73_111008	Bos taurus sideroflexin 1 (SFXN1)	1.55679	1.73505	1.64531	1.64572	0.005655
				1.65641	1.90996	1.70062	1.75566	0.000999
NEK1	CB167447	A_73_111658	Bos taurus similar to Homo sapiens NIMA (never in mitosis gene a)-related kinase 1 (NEK1)	1.63498	1.59269	1.58539	1.60435	0.004232
LOC618466	XM_870800	A_73_111826	PREDICTED: Bos taurus similar to UDP-glucuronosyltransferase 2B15 precursor (UDPGT) (UDPGTh-3) (HLUG4) (LOC618466), partial mRNA.	2.18165	2.47067	2.12645	2.25959	0.035488
				2.06827	2.45423	2.02843	2.18364	0.045798
GPLD1	NM_174816	A_73_111917	Bos taurus glycosylphosphatidylinositol specific phospholipase D1 (GPLD1)	1.74467	1.56166	1.60574	1.63736	0.000659
				1.69341	1.62387	1.61556	1.64428	5.8e-05
LOC510102	XM_865132	A_73_111921	PREDICTED: Bos taurus similar to retinoic acid receptor responder (tazarotene induced) 1 isoform 1, transcript variant 3 (LOC510102)	1.74355	2.35695	3.15648	2.419	0.022372
				1.71203	2.14822	3.18877	2.34967	0.023451
LOC616460	XM_868490	A_73_112080	PREDICTED: Bos taurus similar to cut-like 2 (LOC616460)	1.75816	1.73824	2.21882	1.90507	0.002661
				1.7564	1.65747	2.02965	1.8145	0.000882
LOC521910	XM_600183	A_73_112221	PREDICTED: Bos taurus similar to cytochrome P450, family 2, subfamily C, polypeptide 18 (LOC521910)	3.32004	2.87237	3.17796	3.12346	0.016013
				3.26072	2.76581	3.14301	3.05651	0.0168
ANKS4B	XM_581414	A_73_112296	Bos taurus similar to Homo sapiens ankyrin repeat and sterile alpha motif domain containing 4B (ANKS4B)	1.60925	2.15735	1.72315	1.82992	0.013779
				1.61179	2.18495	1.81709	1.87128	0.0126
CYTB	NC_006853	A_73_112432	Bos taurus cytochrome b (CYTB)	1.55051	1.67258	2.24923	1.82411	0.030025
				1.57187	1.63453	2.23155	1.81265	0.030687
BRP44L	CB167677	A_73_112520	Bos taurus similar to Homo sapiens brain protein 44-like (BRP44L)	1.87163	1.61795	1.81782	1.76913	0.001519
LOC497203	NM_001012283	A_73_112728	Bos taurus endopin 2B (LOC497203)	4.42837	3.3724	3.01443	3.60506	0.005422
				3.62752	3.37656	2.82474	3.27627	0.005297
ZNF498	XM_586834	A_73_112853	Bos taurus similar to Homo sapiens zinc finger protein 498 (ZNF498)	2.1151	1.56021	1.62488	1.76673	0.004483
SEC14L4	XM_878264	A_73_112976	Bos taurus similar to Homo sapiens SEC14-like 4 (S. cerevisiae) (SEC14L4)	2.522	2.28236	2.78437	2.52957	0.000722
				2.49021	2.25633	2.78929	2.51195	0.000683
DIO1	XM_600565	A_73_113184	Bos taurus similar to Homo sapiens deiodinase, iodothyronine, type I (DIO1), transcript variant 1	1.61829	2.20955	3.32788	2.38524	0.047014
CLDN15	XM_869009	A_73_113383	Bos taurus similar to Homo sapiens claudin 15 (CLDN15), transcript variant 1	4.69835	7.95044	2.73446	5.12775	0.038117
				4.4656	7.48964	2.56419	4.83981	0.039188
PLCL2	XM_867481	A_73_113638	Bos taurus similar to Homo sapiens phospholipase C-like 2 (PLCL2)	1.76365	1.54608	2.10987	1.80653	0.039074
				1.80766	1.77995	2.15734	1.91498	0.026275
PER2	CB166889	A_73_114287	Bos taurus similar to Homo sapiens period homolog 2 (Drosophila) (PER2), transcript variant 1	2.13007	2.87703	1.88242	2.29651	0.008269
				2.17057	2.83606	1.97274	2.32646	0.006855
SLC22A7	XM_608535	A_73_114378	Bos taurus similar to Homo sapiens solute carrier family 22 (organic anion transporter), member 7 (SLC22A7), transcript variant 1	1.895	1.77513	1.84009	1.83674	0.000766
				1.82892	1.6511	1.94955	1.80986	0.000894
Unidentified transcripts	EE892752	A_73_114749	Unidentified transcripts on BTA26 between LOC535887 and LOC538469	2.1442	3.49012	2.41215	2.68216	0.009131
				2.11111	3.33962	2.24992	2.56688	0.013089
MPL	XM_606917	A_73_114871	Bos taurus similar to Homo sapiens myeloproliferative leukemia virus oncogene (MPL)	1.85292	2.11935	2.25785	2.07671	0.028361
				1.8553	2.06581	2.24857	2.05656	0.033981
BRP44	XM_868814	A_73_115518	Bos taurus similar to Homo sapiens brain protein 44 (BRP44)	1.55907	1.63378	1.7065	1.63312	0.036253
EIF4B	NM_001035028	A_73_116172	Bos taurus similar to Homo sapiens eukaryotic translation initiation factor 4B (EIF4B)	1.91884	2.0259	2.02117	1.98864	0.042756
				1.83028	1.78971	1.80162	1.8072	0.034953
CUTL2	XM_868490	A_73_116178	Bos taurus similar to Homo sapiens cut-like 2 (Drosophila) (CUTL2)	5.95095	4.88267	10.8176	7.21708	0.003914
				5.88487	4.69621	9.99183	6.85764	0.004381
ECEL1	XM_590787	A_73_116413	Bos taurus similar to Homo sapiens endothelin converting enzyme-like 1 (ECEL1)	13.4245	9.49887	17.819	13.5808	0.002803
				12.088	9.29787	17.0256	12.8038	0.00312
Unidentified transcripts	CB426209	A_73_116580	Unidentified transcripts on BTA25 position 9590469-9590896	1.77913	2.00302	1.60229	1.79481	0.005171
				1.75074	1.90929	1.62033	1.76012	0.002203
ZNF75A	XM_591178	A_73_116626	Bos taurus similar to Homo sapiens zinc finger protein 75a (ZNF75A)	1.96184	2.12848	1.96219	2.0175	0.002323
				1.90675	2.17982	2.04519	2.04392	0.001417
CDR2	XM_870081	A_73_116685	Bos taurus similar to Homo sapiens cerebellar degeneration-related protein 2, 62kDa (CDR2)	1.70987	2.8431	2.82068	2.45788	0.025172
				1.66597	2.93844	2.77707	2.46049	0.022182
BACE2	XM_614655	A_73_116898	Bos taurus similar to Homo sapiens beta-site APP-cleaving enzyme 2 (BACE2), transcript variant a	2.09612	2.08236	1.81221	1.9969	0.013048
				1.88304	1.96673	1.74585	1.86521	0.012605
SLC17A2	NM_001038118	A_73_117081	Bos taurus similar to Homo sapiens solute carrier family 17 (sodium phosphate), member 2 (SLC17A2)	1.57784	2.63399	1.60945	1.94043	0.044395
				1.69511	2.50644	1.53257	1.91137	0.046049
GOT1	NM_177502	A_73_117140	Bos taurus glutamate oxaloacetate transaminase 1, soluble (GOT1)	1.58428	2.29123	3.63175	2.50242	0.048213
				1.6339	2.27906	3.42611	2.44636	0.037067
LOC134147	XM_864851	A_73_117175	Bos taurus similar to Homo sapiens similar to mouse 2310016A09Rik gene (LOC134147)	1.57856	1.84846	2.64676	2.0246	0.036151
JDP1	NM_174096	A_73_117314	Bos taurus J domain containing protein 1 (JDP1)	1.97578	1.97371	2.12774	2.02574	0.016323
				1.86183	1.98341	2.15385	1.9997	0.017026
ITIH1	XM_585119	A_73_117387	Bos taurus similar to Homo sapiens inter-alpha (globulin) inhibitor H1 (ITIH1)	2.00284	3.48979	2.08872	2.52711	0.007716
				2.06175	3.60527	2.13004	2.59902	0.007556
LGALS4	NM_001034768	A_73_117734	Bos taurus similar to Homo sapiens lectin, galactoside-binding, soluble, 4 (galectin 4) (LGALS4)	1.97333	1.9048	2.17579	2.01797	0.033137
				2.26617	1.90141	2.20584	2.12447	0.023883
BHLHB2	NM_001024929	A_73_118295	Bos taurus differentiated embryo chondrocyte expressed gene 1 (BHLHB2)	1.62283	3.03667	2.73348	2.46433	0.040834
C4BPB	NM_174253	A_73_118568	Bos taurus complement component 4-binding protein, beta (C4BPB)	2.57333	1.72247	2.25728	2.18436	0.006212
				2.57301	1.7081	2.37756	2.21956	0.005374
DHTKD1	XM_595276	A_73_118675	Bos taurus similar to Homo sapiens dehydrogenase E1 and transketolase domain containing 1 (DHTKD1)	1.8645	1.80412	1.52514	1.73126	0.029499
LOC526393	XM_604764	A_73_119288	PREDICTED: Bos taurus similar to Period circadian protein 3 (hPER3) (LOC526393)	1.64845	2.56077	1.61533	1.94151	0.014635
ND1	NC_006853	A_73_119316	Bos taurus NADH dehydrogenase subunit 1 (ND1)	1.51907	1.9981	2.21732	1.9115	0.006731
				1.60164	1.99103	2.22027	1.93764	0.003127
Unidentified transcripts	EE904328	A_73_119610	Unidentified transcripts	1.5904	1.69604	2.15531	1.81392	0.005946
				1.81822	1.6812	2.16201	1.88715	0.002892
FHIT	NM_001040646	A_73_119699	Bos taurus similar to Homo sapiens fragile histidine triad gene (FHIT)	1.9184	2.03557	2.29404	2.08267	0.01541
				1.9924	2.0243	2.31155	2.10942	0.011445
CYP2C18	XM_595642	A_73_119972	Bos taurus similar to Homo sapiens cytochrome P450, family 2, subfamily C, polypeptide 18 (CYP2C18)	2.63603	1.97578	4.1412	2.91767	0.011573
				3.00274	1.85454	4.23687	3.03138	0.014417
AGXT2L1	NM_001015605	A_73_120003	Bos taurus alanine-glyoxylate aminotransferase 2-like 1 (AGXT2L1)	2.30627	1.66252	3.42484	2.46454	0.021677
				2.27947	1.6903	3.28686	2.41888	0.020285
LOC63928	XM_593269	A_73_120109	Bos taurus similar to Homo sapiens hepatocellular carcinoma antigen gene 520 (LOC63928)	3.41787	2.06221	5.87608	3.78539	0.02992
				3.38089	2.07345	5.86346	3.7726	0.027892
CDH17	XM_584152	A_73_120194	Bos taurus similar to Homo sapiens cadherin 17, LI cadherin (liver-intestine) (CDH17)	2.26705	2.06739	2.63485	2.3231	0.001732
				1.81069	1.98028	2.45669	2.08255	0.002714
LAMA3	XM_614615	A_73_120481	Bos taurus similar to Homo sapiens laminin, alpha 3 (LAMA3), transcript variant 2	1.7274	1.87178	2.0026	1.86726	0.021215
				1.64113	1.75429	2.01132	1.80225	0.040952
DERL1	NM_205789	A_73_120599	Bos taurus Der1-like domain family, member 1 (DERL1)	1.55201	1.80855	1.97446	1.77834	0.001792
				1.57222	1.82108	1.9472	1.78016	0.001107
UAP1	XM_615377	A_73_120685	Bos taurus similar to Homo sapiens UDP-N-acteylglucosamine pyrophosphorylase 1 (UAP1)	1.62422	1.57939	3.20972	2.13778	0.049261
				1.66682	1.5768	3.13245	2.12536	0.045141
SLC23A1	XM_581784	A_73_120709	Bos taurus similar to Homo sapiens solute carrier family 23 (nucleobase transporters), member 1 (SLC23A1), transcript variant 1	1.80762	1.75499	1.92865	1.83042	0.003371
				1.84409	1.98365	1.99043	1.93939	0.002625
Unidentified transcripts	BM482496	A_73_120737	Unidentified transcripts on BTA26 position 11605098-11605507	1.91007	1.97852	2.51791	2.1355	0.002395
				1.8878	1.93828	2.38898	2.07169	0.001888
Genes down-regulated in IM treated animals compared versus control group 1 (CTR1)
Gene symbol	Gene ID	ProbeName	Description	DHEA IM 1	DHEA IM 2	DHEA IM 3	Mean	p-value
SIGLEC5	XM_590458	A_73_100142	Bos taurus similar to Homo sapiens sialic acid binding Ig-like lectin 5 (SIGLEC5)	-1.81867	-1.61646	-2.99411	-2.14308	0.020647
				-1.78629	-1.60889	-2.92478	-2.10666	0.025104
EPHB4	XM_593832	A_73_100211	Bos taurus similar to Homo sapiens EPH receptor B4 (EPHB4)	-1.65955	-1.64097	-1.5205	-1.60701	0.00025
TIMD4	XM_584183	A_73_100291	Bos taurus similar to Homo sapiens T-cell immunoglobulin and mucin domain containing 4 (TIMD4)	-2.666	-2.20691	-4.9408	-3.27124	0.011569
				-2.53391	-2.28008	-4.87897	-3.23099	0.010825
Unidentified transcripts	EE895712	A_73_100496	Unidentified transcripts on BTA25 position 26997544-26996877	-1.82247	-1.52331	-1.6996	-1.6818	0.021429
TBXAS1	XM_866481	A_73_100633	Bos taurus similar to Homo sapiens thromboxane A synthase 1 (platelet, cytochrome P450, family 5, subfamily A) (TBXAS1), transcript variant TXS-II	-2.14512	-2.20148	-2.76917	-2.37192	0.019085
				-2.05492	-2.15291	-3.07597	-2.42793	0.023934
IER5	XM_601920	A_73_101059	Bos taurus similar to Homo sapiens immediate early response 5 (IER5)	-1.53497	-1.83021	-1.54548	-1.63689	0.008328
CD48	XM_585154	A_73_101178	Bos taurus similar to Homo sapiens CD48 molecule (CD48)	-1.68774	-1.76267	-2.40334	-1.95125	0.032589
				-1.75393	-1.73215	-2.24717	-1.91108	0.022905
VSIG4	XM_865690	A_73_101179	Bos taurus similar to Homo sapiens V-set and immunoglobulin domain containing 4 (VSIG4)	-2.21648	-1.94503	-2.78786	-2.31646	0.035844
				-2.21024	-1.89887	-2.65377	-2.25429	0.02853
MXD3	XM_883278	A_73_101212	Bos taurus similar to Homo sapiens MAX dimerization protein 3 (MXD3)	-1.53181	-1.63395	-2.10391	-1.75655	0.023498
LAX	NM_001015674	A_73_101215	Bos taurus membrane associated adaptor protein LAX (LAX)	-1.57986	-1.56354	-1.77596	-1.63979	0.000964
Unidentified transcripts	CB165790	A_73_101277	Unidentified transcripts on BTA14 position 3771902-3772673	-1.79534	-2.54321	-1.65291	-1.99715	0.039808
				-1.88825	-2.25115	-1.69849	-1.94596	0.02052
LOC540676	XM_612608	A_73_101285	PREDICTED: Bos taurus similar to zinc finger protein, subfamily 1A, 3 (Aiolos) isoform 1 (LOC540676)	-2.20474	-1.5739	-2.64143	-2.14002	0.015349
				-2.08119	-1.76371	-2.51108	-2.11866	0.005354
Unidentified transcripts	CB451465	A_73_101439	Unidentified transcripts	-2.66077	-2.08559	-2.01364	-2.25333	0.016365
				-2.76701	-2.18146	-2.07975	-2.34274	0.013288
FGD2	XM_590135	A_73_101453	Bos taurus similar to Homo sapiens FYVE, RhoGEF and PH domain containing 2 (FGD2)	-1.64513	-1.524	-1.73008	-1.63307	0.00078
RUNX1T1	XM_865518	A_73_101528	Bos taurus similar to Homo sapiens runt-related transcription factor 1; translocated to, 1 (cyclin D-related) (RUNX1T1), transcript variant 2	-1.67456	-1.5456	-1.53502	-1.58506	0.004058
CARD12	XM_590002	A_73_101532	Bos taurus similar to Homo sapiens caspase recruitment domain family, member 12 (CARD12)	-1.98643	-1.70525	-2.46883	-2.0535	0.039923
CD5L	XM_607020	A_73_101597	Bos taurus similar to Homo sapiens CD5 molecule-like (CD5L)	-1.76887	-2.09703	-1.64429	-1.83673	0.00149
				-1.81862	-2.24255	-1.7679	-1.94303	0.001449
PLCB2	XM_585735	A_73_101755	Bos taurus similar to Homo sapiens phospholipase C, beta 2 (PLCB2)	-2.37666	-2.27657	-2.69987	-2.45103	0.024469
				-2.26574	-2.29214	-2.82261	-2.46016	0.021195
CD8A	NM_174015	A_73_101768	Bos taurus CD8 antigen, alpha polypeptide (p32) (CD8A)	-2.25017	-2.25865	-3.07821	-2.52901	0.010944
				-2.16476	-2.42651	-3.31232	-2.63453	0.012939
CYP11A1	NM_176644	A_73_102014	Bos taurus cytochrome P450, family 11, subfamily A, polypeptide 1 (CYP11A1)	-4.36218	-2.32631	-3.26751	-3.31866	0.015109
				-4.2981	-2.21684	-3.13511	-3.21668	0.017422
TMTC1	AV664173	A_73_102037	Bos taurus similar to Homo sapiens transmembrane and tetratricopeptide repeat containing 1 (TMTC1)	-1.77146	-1.72293	-1.87118	-1.78853	0.00076
				-1.64809	-1.61068	-1.78135	-1.68004	0.001091
SMAD7	CB437955	A_73_102188	Bos taurus similar to Homo sapiens SMAD, mothers against DPP homolog 7 (Drosophila) (SMAD7)	-1.51606	-2.75744	-2.46914	-2.24755	0.014134
				-1.57073	-2.89065	-2.72448	-2.39529	0.013436
SDC3	XM_870523	A_73_102200	Bos taurus similar to Homo sapiens syndecan 3 (N-syndecan) (SDC3)	-2.61425	-2.40415	-2.61922	-2.54587	0.015032
				-2.56853	-2.43889	-2.62297	-2.54346	0.014981
Unidentified transcripts	CB452508	A_73_102227	Unidentified transcripts on BTA19 position 41556267-41555147	-1.55958	-1.5297	-2.22734	-1.77221	0.022561
BMF	BM030907	A_73_102339	Bos taurus similar to Homo sapiens Bcl2 modifying factor (BMF), transcript variant 2	-1.93524	-1.93418	-2.86741	-2.24561	0.004608
				-1.94004	-1.98759	-2.63835	-2.18866	0.001889
FCGR3A	NM_174317	A_73_102350	Bos taurus Fc fragment of IgG, low affinity IIIa, receptor for (CD16) (FCGR3A)	-2.01152	-1.77333	-1.86859	-1.88448	0.016184
				-2.21094	-1.86464	-1.99669	-2.02409	0.015372
ABR	AW298852	A_73_102446	Bos taurus similar to Homo sapiens active BCR-related gene (ABR), transcript variant 2	-1.74059	-1.64659	-2.12215	-1.83644	0.015355
MSR1	NM_174113	A_73_102799	Bos taurus macrophage scavenger receptor 1 (MSR1)	-2.0316	-1.5305	-2.63766	-2.06659	0.013466
				-2.13237	-1.6538	-2.80871	-2.19829	0.009144
ADCY7	NM_174230	A_73_103406	Bos taurus adenylate cyclase 7 (ADCY7)	-2.13306	-1.72177	-2.30105	-2.05196	0.010335
				-2.18447	-1.77474	-2.42195	-2.12705	0.004842
LY96	XM_864835	A_73_103418	Bos taurus similar to Homo sapiens lymphocyte antigen 96 (LY96)	-2.04411	-1.56655	-2.1407	-1.91712	0.014339
				-2.0825	-1.61071	-2.09533	-1.92951	0.012302
TSCOT	NM_001024519	A_73_103475	Bos taurus thymic stromal co-transporter (TSCOT)	-1.69107	-1.7132	-2.52184	-1.97537	0.015156
				-1.83005	-1.96642	-2.78467	-2.19371	0.012033
ANKRD1	NM_001034378	A_73_103476	Bos taurus similar to Homo sapiens ankyrin repeat domain 1 (cardiac muscle) (ANKRD1)	-1.78849	-2.03091	-2.158	-1.99247	0.000498
				-1.76635	-1.80649	-2.09992	-1.89092	0.000323
WAS	XM_869335	A_73_103737	Bos taurus similar to Homo sapiens Wiskott-Aldrich syndrome (eczema-thrombocytopenia) (WAS)	-1.53138	-1.59693	-1.9125	-1.68027	0.016559
				-1.59187	-1.60101	-1.78713	-1.66	0.012352
ACP5	XM_595165	A_73_103981	Bos taurus similar to Homo sapiens acid phosphatase 5, tartrate resistant (ACP5)	-2.0137	-1.60051	-2.64876	-2.08766	0.027014
				-1.98852	-1.545	-2.45581	-1.99644	0.028912
Unidentified transcripts	CB535104	A_73_104086	Unidentified transcripts	-2.20638	-1.82704	-2.84061	-2.29134	0.009798
				-2.1669	-1.94598	-2.8904	-2.33442	0.006719
PTPRC	XM_599431	A_73_104131	Bos taurus similar to Homo sapiens protein tyrosine phosphatase, receptor type, C (PTPRC), transcript variant 1	-1.71669	-1.85259	-2.31578	-1.96169	0.013182
				-1.78084	-1.81363	-2.37881	-1.99109	0.01168
PACS1	BF653137	A_73_104275	Bos taurus similar to Homo sapiens phosphofurin acidic cluster sorting protein 1 (PACS1)	-1.69792	-1.60349	-2.02694	-1.77611	0.002587
EFHD2	XM_866299	A_73_104280	Bos taurus similar to Homo sapiens EF-hand domain family, member D2 (EFHD2)	-1.77134	-1.84281	-1.91594	-1.84336	0.035733
				-1.86751	-1.9503	-1.89683	-1.90488	0.033793
VAV1	XM_869977	A_73_104379	Bos taurus similar to Homo sapiens vav 1 oncogene (VAV1)	-1.707	-1.85512	-2.25797	-1.94003	0.042619
				-1.75856	-1.8859	-2.3048	-1.98309	0.039156
ITGB2	NM_175781	A_73_104443	Bos taurus integrin, beta 2 (antigen CD18 subunit (p95), lymphocyte function-associated antigen 1, integrin B2) (ITGB2)	-1.99059	-1.81321	-2.38282	-2.06221	0.00773
				-1.94368	-1.8345	-2.31745	-2.03187	0.007093
FCGR3A	CB439033	A_73_104690	Bos taurus similar to Homo sapiens Fc fragment of IgG, low affinity IIIa, receptor (CD16a) (FCGR3A)	-2.16172	-2.00901	-1.99289	-2.05454	0.000195
				-2.04956	-2.06181	-1.9783	-2.02989	0.000311
Unidentified transcripts	BM251536	A_73_104706	Unidentified transcripts on BTA23 position 26652815-26652072	-1.66851	-1.5639	-2.41392	-1.88211	0.013578
				-1.63354	-1.7984	-2.45802	-1.96332	0.008708
IER5L	CB457037	A_73_105154	Bos taurus similar to Homo sapiens immediate early response 5-like (IER5L)	-1.76586	-3.01535	-2.37901	-2.38674	0.048359
				-1.74524	-2.84655	-2.39133	-2.32771	0.049177
CENTG1	AV592285	A_73_105292	Bos taurus similar to Homo sapiens centaurin, gamma 1 (CENTG1)	-1.96665	-1.59082	-1.97602	-1.8445	0.020252
				-1.76019	-1.51796	-1.85925	-1.71247	0.026951
Unidentified transcripts	BM255269	A_73_105329	Unidentified transcripts on BTA10 position 51633112-51631549	-2.01193	-2.72493	-2.57333	-2.43673	0.02244
				-1.63835	-2.22199	-2.22473	-2.02836	0.004929
LYZ	hmm169308	A_73_105503	Bos taurus similar to Homo sapiens lysozyme (renal amyloidosis) (LYZ)	-2.72623	-2.14733	-2.89009	-2.58789	0.006063
				-2.79579	-2.38974	-3.07112	-2.75222	0.003445
CDH5	NM_001001601	A_73_105534	Bos taurus cadherin 5, type 2, VE-cadherin (vascular epithelium) (CDH5)	-2.04887	-2.32664	-2.42754	-2.26768	0.010762
				-1.88745	-2.204	-2.43274	-2.17473	0.013734
IGSF6	BE681758	A_73_105595	Bos taurus similar to Homo sapiens immunoglobulin superfamily, member 6 (IGSF6)	-1.88933	-1.66648	-1.91243	-1.82275	0.005465
				-2.009	-1.87736	-2.06843	-1.98493	0.005031
PIK3CD	XM_580673	A_73_105764	Bos taurus similar to Homo sapiens phosphoinositide-3-kinase, catalytic, delta polypeptide (PIK3CD)	-2.16802	-2.06889	-2.74564	-2.32752	0.019519
				-2.16204	-2.04871	-2.89225	-2.36767	0.02386
DOK2	XM_592494	A_73_105767	Bos taurus similar to Homo sapiens docking protein 2, 56kDa (DOK2)	-1.86217	-1.8508	-2.66179	-2.12492	0.009757
				-1.75956	-1.83049	-2.50352	-2.03119	0.010474
Unidentified transcripts	CB435674	A_73_105937	Unidentified transcripts on BTA25 position 33239816-33238720	-2.01465	-2.36772	-2.51034	-2.29757	0.014843
				-2.12888	-2.53801	-2.60468	-2.42385	0.012355
Unidentified transcripts	EE985052	A_73_105997	Unidentified transcripts on BTA20 position 1682111-1682771	-1.90018	-1.55595	-2.34808	-1.93474	0.029516
LMBR1L	XM_584237	A_73_106011	Bos taurus similar to Homo sapiens limb region 1 homolog (mouse)-like (LMBR1L)	-1.67273	-2.44559	-3.18144	-2.43325	0.015176
				-1.63196	-2.38884	-3.19504	-2.40528	0.015433
GBP6	XM_591383	A_73_106080	Bos taurus similar to Homo sapiens guanylate binding protein family, member 6 (GBP6)	-1.62769	-1.97499	-2.48248	-2.02839	0.035365
				-1.71552	-1.9637	-2.51029	-2.06317	0.036068
BTK	NM_001034589	A_73_106226	Bos taurus similar to Homo sapiens Bruton agammaglobulinemia tyrosine kinase (BTK)	-1.83375	-1.66272	-2.21101	-1.90249	0.021864
				-1.72178	-1.62253	-2.14555	-1.82995	0.044433
Unidentified transcripts	CB468133	A_73_106236	Unidentified transcripts	-1.5445	-1.57879	-2.45558	-1.85962	0.03827
				-1.58429	-1.54722	-2.06892	-1.73348	0.009609
Unidentified transcripts	CB451471	A_73_106240	Unidentified transcripts on BTA1 position 24569256-24570242	-1.5637	-1.57079	-2.02265	-1.71904	0.007159
CD68	XM_868351	A_73_106271	Bos taurus similar to Homo sapiens CD68 molecule (CD68), transcript variant 1	-2.23267	-2.01019	-3.26072	-2.50119	0.017857
				-2.21579	-2.05888	-3.12729	-2.46732	0.013989
FGR	XM_866440	A_73_106420	Bos taurus similar to Homo sapiens Gardner-Rasheed feline sarcoma viral (v-fgr) oncogene homolog (FGR)	-1.6127	-1.73885	-2.36329	-1.90495	0.01627
				-1.64374	-1.85587	-2.28778	-1.92913	0.016513
FST	NM_175801	A_73_106541	Bos taurus follistatin (FST)	-2.02301	-2.18395	-2.06251	-2.08983	0.012304
				-1.90312	-2.19641	-1.90593	-2.00182	0.031567
CCL4	XM_582039	A_73_106624	Bos taurus similar to Homo sapiens chemokine (C-C motif) ligand 4 (CCL4), transcript variant 1	-1.58314	-1.622	-2.38016	-1.86177	0.046818
COTL1	XM_869368	A_73_106637	Bos taurus similar to Homo sapiens coactosin-like 1 (Dictyostelium) (COTL1)	-2.18108	-1.91099	-2.57718	-2.22308	0.012349
				-2.17144	-1.92878	-2.4892	-2.19647	0.012909
Unidentified transcripts	AW314429	A_73_106651	Unidentified transcripts on BTA5 position 69203747-69204483	-2.21199	-1.51786	-2.28053	-2.00346	0.006965
				-2.17238	-1.6185	-2.27422	-2.0217	0.003156
PLVAP	NM_001035353	A_73_106815	Bos taurus similar to Homo sapiens plasmalemma vesicle associated protein (PLVAP)	-1.99364	-2.41911	-2.88223	-2.43166	0.002384
				-1.95931	-2.3367	-2.93215	-2.40939	0.003687
C1QC	XM_587039	A_73_106842	Bos taurus similar to Homo sapiens complement component 1, q subcomponent, C chain (C1QC)	-2.14418	-1.94252	-2.24197	-2.10956	0.006671
				-2.10737	-1.84828	-2.33097	-2.09554	0.013244
Unidentified transcripts	BF600696	A_73_106984	Unidentified transcripts	-2.15551	-1.88341	-2.1979	-2.07894	0.036434
SMAD9	XM_613227	A_73_107363	Bos taurus similar to Homo sapiens SMAD, mothers against DPP homolog 9 (Drosophila) (SMAD9)	-1.59972	-1.73712	-3.02188	-2.11957	0.033547
				-1.71539	-1.93917	-3.01629	-2.22362	0.018841
Unidentified transcripts	BP111754	A_73_107428	Unidentified transcripts	-2.12161	-2.0831	-1.89313	-2.03261	0.008679
				-2.1292	-1.97442	-1.97787	-2.02716	0.003378
Unidentified transcripts	EE910209	A_73_107574	Unidentified transcripts on BTA5 position 45518958-45519685	-1.74046	-1.59164	-2.12714	-1.81975	0.020326
				-1.78065	-1.64679	-1.98515	-1.8042	0.013501
ARHGAP17	XM_580330	A_73_107638	Bos taurus similar to Homo sapiens Rho GTPase activating protein 17 (ARHGAP17), transcript variant 2	-1.73821	-1.56856	-1.66686	-1.65788	0.004845
SLC2A3	AU231904	A_73_107738	Bos taurus similar to Homo sapiens solute carrier family 2 (facilitated glucose transporter), member 3 (SLC2A3)	-1.77655	-1.61771	-1.99814	-1.79747	0.008249
				-1.72964	-1.79702	-1.8077	-1.77812	0.002493
FGD3	NM_001024527	A_73_107857	Bos taurus FGD1 family, member 3 (FGD3)	-1.8186	-1.55332	-1.62381	-1.66524	0.01411
				-1.78585	-1.51858	-1.51921	-1.60788	0.019672
TMC6	XM_581882	A_73_108027	Bos taurus similar to Homo sapiens transmembrane channel-like 6 (TMC6)	-1.55317	-1.66518	-1.97326	-1.73054	0.004885
LOC526341	XM_604710	A_73_108176	PREDICTED: Bos taurus similar to dedicator of cytokinesis 2 (LOC526341)	-1.71691	-1.61097	-1.86424	-1.73071	0.009843
EPB41L3	XM_876411	A_73_108251	Bos taurus similar to Homo sapiens erythrocyte membrane protein band 4.1-like 3 (EPB41L3)	-1.89879	-1.89927	-2.83642	-2.21149	0.025232
				-1.69678	-1.66151	-2.53809	-1.96546	0.03776
STS-1	EE891792	A_73_108311	Bos taurus similar to Homo sapiens Cbl-interacting protein Sts-1 (STS-1)	-1.92655	-1.53834	-1.90481	-1.7899	0.014521
				-1.75367	-1.85582	-1.81313	-1.80754	0.006435
LAT2	XM_581239	A_73_108381	Bos taurus similar to Homo sapiens linker for activation of T cells family, member 2 (LAT2), transcript variant 3	-1.74324	-1.79155	-2.10485	-1.87988	0.012533
				-1.70862	-1.63727	-2.11625	-1.82071	0.01783
LOC615523	XM_867357	A_73_108471	PREDICTED: Bos taurus similar to SAM domain and HD domain-containing protein 1 (Dendritic cell-derived IFNG-induced protein) (DCIP) (Monocyte protein 5) (MOP-5) (LOC615523)	-1.77642	-1.67082	-2.01765	-1.82163	0.006564
				-1.77273	-1.65751	-2.04011	-1.82345	0.006543
PTPN7	NM_001040576	A_73_108537	Bos taurus protein tyrosine phosphatase, non-receptor type 7 isoform 2 (PTPN7)	-1.70226	-1.74962	-2.13549	-1.86246	0.012766
GMFG	NM_001024537	A_73_108598	Bos taurus glia maturation factor, gamma (GMFG)	-1.71205	-1.66302	-2.17952	-1.85153	0.021965
				-1.8192	-1.79245	-2.36332	-1.99166	0.014952
KCTD12	CB538036	A_73_108650	Bos taurus similar to Homo sapiens potassium channel tetramerisation domain containing 12 (KCTD12)	-1.81629	-2.27617	-2.96516	-2.35254	0.02685
				-1.85315	-2.29923	-3.10261	-2.41833	0.029398
C1QB	XM_869694	A_73_108812	Bos taurus similar to Homo sapiens complement component 1, q subcomponent, B chain (C1QB)	-2.66834	-2.17876	-2.6278	-2.49163	0.018241
				-2.69046	-2.22949	-2.56896	-2.4963	0.010736
FABP5	NM_174315	A_73_108876	Bos taurus fatty acid binding protein 5 (FABP5)	-1.59083	-2.28023	-2.55903	-2.14336	0.047664
TUBB	NM_001003900	A_73_108988	Bos taurus tubulin, beta polypeptide (TUBB)	-1.62281	-1.82896	-1.9433	-1.79836	0.021561
				-1.6587	-1.87612	-1.7978	-1.77754	0.024007
Unidentified transcripts	BE754506	A_73_109164	Unidentified transcripts on BTA25 position 26668047-26667373	-2.10672	-1.68873	-2.62785	-2.1411	0.047753
ME3	XM_604169	A_73_109267	Bos taurus similar to Homo sapiens malic enzyme 3, NADP(+)-dependent, mitochondrial (ME3), nuclear gene encoding mitochondrial protein, transcript variant 1	-1.87132	-1.51725	-2.09993	-1.8295	0.029413
ITGB7	XM_591814	A_73_109415	Bos taurus similar to Homo sapiens integrin, beta 7 (ITGB7)	-1.86068	-1.61996	-2.07395	-1.85153	0.01272
LOC511847	XM_589264	A_73_109564	PREDICTED: Bos taurus similar to Granulocyte-macrophage colony-stimulating factor receptor alpha chain precursor (GM-CSF-R-alpha) (GMR) (CDw116) (CD116 antigen) (LOC511847), partial mRNA.	-1.72442	-1.60096	-2.0413	-1.78889	0.042432
				-1.6904	-1.54064	-2.02632	-1.75245	0.04163
HIST1H1E	XM_591742	A_73_109656	Bos taurus similar to Homo sapiens histone 1, H1e (HIST1H1E)	-2.25291	-2.42775	-2.1239	-2.26819	0.009914
				-2.22531	-2.73512	-2.07525	-2.34523	0.011649
CCDC88	XM_588183	A_73_109675	Bos taurus similar to Homo sapiens coiled-coil domain containing 88 (CCDC88)	-2.12493	-1.5576	-2.35606	-2.01286	0.030541
Unidentified transcripts	AW417048	A_73_109681	Unidentified transcripts on BTA8 position 24418273-24418926	-1.718	-2.03353	-2.49428	-2.08194	0.036808
				-1.76369	-1.90281	-2.28275	-1.98308	0.028
CD72	XM_878090	A_73_109691	Bos taurus similar to Homo sapiens CD72 molecule (CD72)	-2.36632	-2.63514	-3.77284	-2.92477	0.008135
				-2.06014	-2.56938	-3.85684	-2.82879	0.01635
GSDMDC1	XM_591705	A_73_109709	Bos taurus similar to Homo sapiens gasdermin domain containing 1 (GSDMDC1)	-1.72288	-1.6053	-2.4228	-1.91699	0.01906
				-1.72303	-1.60138	-2.39522	-1.90654	0.023861
VIL2	NM_174217	A_73_109732	Bos taurus villin 2 (VIL2)	-1.84068	-2.04052	-1.99698	-1.95939	0.005365
				-1.77418	-2.0308	-1.79979	-1.86825	0.006398
PTPRJ	XM_606061	A_73_109768	Bos taurus similar to Homo sapiens protein tyrosine phosphatase, receptor type, J (PTPRJ)	-1.99959	-1.66269	-1.85596	-1.83941	0.006455
				-1.94014	-1.67525	-1.81408	-1.80983	0.007189
SIT1	XM_589465	A_73_109914	Bos taurus similar to Homo sapiens signaling threshold regulating transmembrane adaptor 1 (SIT1)	-1.83324	-1.53654	-2.29684	-1.88887	0.008651
HK3	XM_582426	A_73_109966	Bos taurus similar to Homo sapiens hexokinase 3 (white cell) (HK3), nuclear gene encoding mitochondrial protein	-3.23367	-1.79432	-2.05425	-2.36075	0.041676
				-3.10754	-1.7961	-2.08337	-2.32901	0.044096
ARHGAP4	XM_584954	A_73_110072	Bos taurus similar to Homo sapiens Rho GTPase activating protein 4 (ARHGAP4)	-1.81677	-1.81897	-2.34295	-1.9929	0.016836
				-1.81396	-1.81031	-2.31375	-1.97934	0.024038
Unidentified transcripts	CB170650	A_73_110120	Unidentified transcripts on BTA5 position 34007598-34006897	-1.83602	-1.69547	-1.82416	-1.78522	0.024714
CMTM3	hmm62486	A_73_110249	Bos taurus similar to Homo sapiens CKLF-like MARVEL transmembrane domain containing 3 (CMTM3), transcript variant 1	-2.03722	-2.15459	-1.96747	-2.0531	0.017915
				-1.9105	-1.89537	-2.1021	-1.96932	0.020069
BASP1	NM_174780	A_73_110355	Bos taurus brain abundant, membrane attached signal protein 1 (BASP1)	-1.66135	-1.69561	-1.73165	-1.69621	0.013081
				-1.63831	-1.80022	-1.72603	-1.72152	0.011532
Unidentified transcripts	BE487570	A_73_110761	Unidentified transcripts	-1.96982	-1.80633	-2.27372	-2.01662	0.007368
				-2.01274	-1.81877	-2.2529	-2.02814	0.005459
PTPN6	XM_613716	A_73_110817	Bos taurus similar to Homo sapiens protein tyrosine phosphatase, non-receptor type 6 (PTPN6), transcript variant 1	-1.53747	-1.7481	-1.8445	-1.71002	0.00848
LOC510244	XM_587368	A_73_110835	PREDICTED: Bos taurus similar to Cyclin-dependent kinase 4 inhibitor D (p19-INK4d), transcript variant 1 (LOC510244)	-1.62397	-1.81844	-2.05563	-1.83268	0.016564
				-1.73914	-1.86665	-2.16871	-1.92483	0.016938
DOCK8	XM_615368	A_73_110931	Bos taurus similar to Homo sapiens dedicator of cytokinesis 8 (DOCK8)	-1.83634	-1.90708	-1.81531	-1.85291	0.001258
				-2.08897	-2.02803	-1.87414	-1.99705	0.001619
Unidentified transcripts	CB532670	A_73_110993	Unidentified transcripts on BTA4 position 29145812-29145118	-1.64708	-1.63359	-2.38003	-1.8869	0.027692
CDC25B	XM_866334	A_73_111078	Bos taurus similar to Homo sapiens cell division cycle 25B (CDC25B), transcript variant 3	-1.83929	-1.68049	-2.83102	-2.11693	0.023141
				-1.77108	-1.64608	-2.83264	-2.08327	0.026585
MAF	CB447356	A_73_111095	Bos taurus similar to Homo sapiens v-maf musculoaponeurotic fibrosarcoma oncogene homolog (avian) (MAF), transcript variant 1	-1.74807	-1.78029	-2.03508	-1.85448	0.003448
				-1.78918	-1.76716	-2.06535	-1.8739	0.001821
C10orf54	BM253502	A_73_111107	Bos taurus similar to Homo sapiens chromosome 10 open reading frame 54 (C10orf54)	-1.98067	-1.64921	-1.96702	-1.86563	0.036995
				-1.94882	-1.71118	-1.79534	-1.81845	0.040208
Unidentified transcripts	EE915271	A_73_111159	Unidentified transcripts on BTA27 position 25318338-25319035	-1.84643	-1.56076	-1.95177	-1.78632	0.024552
CARD11	XM_593388	A_73_111170	Bos taurus similar to Homo sapiens caspase recruitment domain family, member 11 (CARD11)	-2.20002	-1.98751	-3.09079	-2.42611	0.007048
				-2.1066	-1.96927	-3.10388	-2.39325	0.009148
Unidentified transcripts	BI976726	A_73_111313	Unidentified transcripts on BTA14 position 3162830-3162188	-1.78191	-1.55906	-1.59735	-1.64611	0.000835
				-1.67325	-1.53869	-1.60283	-1.60492	0.0008
TBC1D8	XM_864858	A_73_111369	Bos taurus similar to Homo sapiens TBC1 domain family, member 8 (with GRAM domain) (TBC1D8)	-2.01545	-1.73729	-2.03656	-1.92977	0.014819
				-2.10636	-1.67588	-1.97091	-1.91772	0.022836
ZFHX1B	XM_875637	A_73_111458	Bos taurus zinc finger homeobox 1b (ZFHX1B), intronic region	-2.72557	-2.95161	-2.71457	-2.79725	0.013048
				-2.72324	-2.98558	-2.76598	-2.82493	0.014237
Unidentified transcripts	BI681445	A_73_111494	Unidentified transcripts on BTA2 position 26507982-26508706	-1.79145	-1.57714	-2.13507	-1.83455	0.010094
				-1.76	-1.52164	-1.85274	-1.71146	0.011166
GNG2	CB530263	A_73_111525	Bos taurus similar to Homo sapiens guanine nucleotide binding protein (G protein), gamma 2 (GNG2)	-1.67426	-1.54444	-2.46549	-1.89473	0.023938
IGF2BP3	XM_588560	A_73_111617	Bos taurus similar to Homo sapiens insulin-like growth factor 2 mRNA binding protein 3 (IGF2BP3)	-2.24824	-1.97014	-3.41894	-2.54577	0.006581
				-2.21113	-1.90834	-3.29936	-2.47294	0.008978
SIPA1L2	XM_867577	A_73_111642	Bos taurus similar to Homo sapiens signal-induced proliferation-associated 1 like 2 (SIPA1L2)	-1.54417	-1.61886	-1.63367	-1.5989	0.012413
ITGAL	NM_198221	A_73_111787	Bos taurus integrin, alpha L (antigen CD11A (p180), lymphocyte function-associated antigen 1; alpha polypeptide) (ITGAL)	-2.23291	-1.68917	-2.60351	-2.1752	0.010762
				-2.16041	-1.86388	-2.67596	-2.23342	0.009885
FCER1G	NM_174537	A_73_111866	Bos taurus Fc fragment of IgE, high affinity I, receptor for; gamma polypeptide (FCER1G)	-1.64872	-1.56602	-1.78816	-1.66763	0.049884
SPIB	XM_583654	A_73_111873	Bos taurus similar to Homo sapiens Spi-B transcription factor (Spi-1/PU.1 related) (SPIB)	-1.99503	-2.05834	-2.71756	-2.25697	0.020894
				-1.98188	-2.21125	-2.76439	-2.31917	0.029375
FST	NM_175801	A_73_111876	Bos taurus follistatin (FST)	-1.88956	-4.10429	-2.06809	-2.68731	0.041904
				-2.00299	-4.24045	-2.0715	-2.77165	0.041589
MSN	XM_593965	A_73_111939	Bos taurus similar to Homo sapiens moesin (MSN)	-1.63397	-1.56058	-1.96451	-1.71969	0.02577
				-1.65226	-1.55543	-1.90807	-1.70525	0.020955
IL2RB	XM_869758	A_73_111958	Bos taurus similar to Homo sapiens interleukin 2 receptor, beta (IL2RB)	-2.22259	-1.8244	-2.02945	-2.02548	0.004811
				-2.16638	-1.96821	-2.07671	-2.07043	0.004672
C20orf36	NM_001024479	A_73_111995	Bos taurus chromosome 20 open reading frame 36 (C20orf36)	-1.62463	-1.62487	-1.6759	-1.6418	0.001531
				-1.70584	-1.63695	-1.67357	-1.67212	0.002798
Unidentified transcripts	CB451637	A_73_112040	Unidentified transcripts on BTA19 position 30140329-30141283	-1.70421	-1.76925	-2.10627	-1.85991	0.006534
				-1.67352	-1.78045	-2.03476	-1.82958	0.005755
BDMD1	NM_174296	A_73_112113	Bos taurus similar to granzyme B (granzyme 2, cytotoxic T-lymphocyte-associated serine esterase 1) (H. sapiens) (BDMD1)	-6.16608	-2.66506	-5.30195	-4.71103	0.035825
				-6.27023	-3.19172	-5.46142	-4.97445	0.027629
FLJ46041	CB169839	A_73_112264	Bos taurus similar to PREDICTED: Homo sapiens FLJ46041 protein (FLJ46041)	-1.5646	-2.14173	-1.74575	-1.81736	0.00632
Unidentified transcripts	BM362038	A_73_112291	Unidentified transcripts	-1.85114	-1.51579	-2.85043	-2.07245	0.025942
				-1.85724	-1.56113	-2.72643	-2.04827	0.017555
ARHGAP25	XM_614959	A_73_112380	Bos taurus similar to Homo sapiens Rho GTPase activating protein 25 (ARHGAP25), transcript variant 2	-1.61896	-1.53382	-1.82853	-1.66044	0.034018
LOC614022	XM_865326	A_73_112544	PREDICTED: Bos taurus similar to EGF-like module containing, mucin-like, hormone receptor-like sequence 4 (LOC614022), partial mRNA.	-1.54472	-1.94392	-1.78654	-1.7584	0.006079
NBL1	XM_615319	A_73_112631	Bos taurus similar to Homo sapiens neuroblastoma, suppression of tumorigenicity 1 (NBL1), transcript variant 2	-1.87447	-2.06822	-2.29057	-2.07775	0.027961
				-1.84982	-2.1669	-2.30229	-2.10634	0.027375
LXN	AW344369	A_73_112765	Bos taurus similar to Homo sapiens latexin (LXN)	-1.58191	-1.78607	-1.96258	-1.77685	0.031854
LOC514582	XM_592455	A_73_112794	PREDICTED: Bos taurus similar to B-cell receptor CD22 precursor (Leu-14) (B-lymphocyte cell adhesion molecule) (BL-CAM) (Siglec-2) (LOC514582)	-1.65749	-2.19342	-3.17155	-2.34082	0.013469
				-1.59163	-1.96166	-3.04633	-2.19987	0.019129
Unidentified transcripts	BF776546	A_73_112920	Unidentified transcripts on BTA2 position 35609534-35608565	-1.71817	-1.9627	-2.29237	-1.99108	0.007676
				-1.74711	-1.94967	-2.32159	-2.00612	0.008942
Unidentified transcripts	EE894358	A_73_112989	Unidentified transcripts on BTA10 position 23668407-23667658	-2.25624	-1.69975	-1.90841	-1.9548	0.008257
GSTP1	NM_177516	A_73_113004	Bos taurus glutathione S-transferase pi (GSTP1)	-1.63019	-2.05597	-1.6773	-1.78782	0.009288
				-1.6107	-2.07213	-1.64675	-1.77653	0.015522
LOC541004	XM_614062	A_73_113043	PREDICTED: Bos taurus similar to neuropilin 2 isoform 5 precursor, transcript variant 1 (LOC541004)	-1.66321	-1.71695	-2.42948	-1.93655	0.009261
				-1.68114	-1.78646	-2.23992	-1.90251	0.003233
CTGF	NM_174030	A_73_113045	Bos taurus connective tissue growth factor (CTGF)	-1.52021	-2.52504	-2.24939	-2.09821	0.011756
				-1.52243	-2.46205	-2.25152	-2.07866	0.00997
ANKRD29	XM_605251	A_73_113132	Bos taurus similar to Homo sapiens ankyrin repeat domain 29 (ANKRD29)	-1.98098	-2.10761	-3.08362	-2.39073	0.005211
				-1.95683	-2.14322	-3.17682	-2.42562	0.005269
GPR114	XM_587049	A_73_113192	Bos taurus similar to Homo sapiens G protein-coupled receptor 114 (GPR114)	-2.85157	-1.67432	-3.31845	-2.61478	0.021961
				-2.85809	-1.83691	-3.10611	-2.60037	0.013438
Unidentified transcripts	CB422537	A_73_113200	Unidentified transcripts on BTA16 position 30888868-30889557	-2.16597	-2.25865	-2.73815	-2.38759	0.013368
				-2.07341	-2.1054	-2.8493	-2.3427	0.017236
TNFRSF1B	NM_001040490	A_73_113320	Bos taurus similar to Homo sapiens tumor necrosis factor receptor superfamily, member 1B (TNFRSF1B)	-1.68542	-1.77116	-2.953	-2.13653	0.02962
				-1.70411	-1.91265	-3.0669	-2.22788	0.025889
CD180	XM_587841	A_73_113331	Bos taurus similar to Homo sapiens CD180 molecule (CD180)	-2.40359	-2.2755	-2.98521	-2.55476	0.022208
				-2.36994	-2.35326	-3.17602	-2.63307	0.017672
PRKCB1	NM_174587	A_73_113451	Bos taurus protein kinase C, beta 1 polypeptide (PRKCB1)	-1.57184	-1.54977	-2.34309	-1.82157	0.033562
Unidentified transcripts	CB435299	A_73_113699	Unidentified transcripts on BTA26 position 15837729-15836753	-1.91501	-1.55773	-1.78816	-1.75364	0.004577
				-1.90288	-1.61256	-1.8681	-1.79451	0.005476
UBD	XM_590550	A_73_113741	Bos taurus similar to Homo sapiens ubiquitin D (UBD)	-1.74396	-1.94858	-2.58537	-2.09264	0.004919
				-1.72711	-2.00352	-2.54001	-2.09021	0.003929
OVOL2	XM_611927	A_73_113818	Bos taurus similar to Homo sapiens ovo-like 2 (Drosophila) (OVOL2)	-1.54547	-1.70884	-1.53207	-1.59546	0.012427
GRAP	XM_867274	A_73_113851	Bos taurus similar to Homo sapiens GRB2-related adaptor protein (GRAP)	-1.55024	-1.66584	-2.19349	-1.80319	0.012937
FLJ20366	XM_870908	A_73_113963	Bos taurus similar to Homo sapiens hypothetical protein FLJ20366 (FLJ20366)	-1.66065	-1.81312	-1.71602	-1.72993	0.043522
Unidentified transcripts	CB429454	A_73_114055	Unidentified transcripts on BTA15 position 28997677-28996246	-1.57198	-2.06145	-1.81779	-1.81708	0.04495
				-1.58776	-2.29927	-1.86882	-1.91862	0.025184
CD97	NM_176661	A_73_114349	Bos taurus CD97 antigen (CD97)	-2.40517	-1.78063	-1.97465	-2.05348	0.007863
				-2.46292	-1.78439	-2.00176	-2.08303	0.008924
Unidentified transcripts	EE971113	A_73_114595	Unidentified transcripts on BTA25 position 26567730-26567316	-1.6669	-1.59912	-1.87402	-1.71335	0.003577
TNFRSF12A	XM_869699	A_73_115145	Bos taurus similar to Homo sapiens tumor necrosis factor receptor superfamily, member 12A (TNFRSF12A)	-1.58832	-1.77966	-2.05923	-1.80907	0.0289
				-1.59451	-1.75112	-2.09186	-1.8125	0.035698
DEF6	XM_594610	A_73_115213	Bos taurus similar to Homo sapiens differentially expressed in FDCP 6 homolog (mouse) (DEF6)	-1.72996	-1.7533	-1.99299	-1.82542	0.022855
				-1.702	-1.74831	-2.20465	-1.88499	0.021972
DIRAS3	NM_001034215	A_73_115217	Bos taurus similar to Homo sapiens DIRAS family, GTP-binding RAS-like 3 (DIRAS3)	-2.10236	-2.80133	-2.49477	-2.46615	0.010325
				-2.20325	-2.93212	-2.45303	-2.52947	0.009525
MS4A7	hmm64842	A_73_115247	Bos taurus similar to Homo sapiens membrane-spanning 4-domains, subfamily A, member 7 (MS4A7), transcript variant 1	-2.83324	-3.09168	-3.6041	-3.17634	0.007648
				-2.80955	-2.93302	-3.46087	-3.06781	0.015241
KIF21B	AW669976	A_73_115398	Bos taurus similar to Homo sapiens kinesin family member 21B (KIF21B)	-1.90886	-1.53301	-2.33547	-1.92578	0.022585
PDE6C	NM_174419	A_73_115490	Bos taurus phosphodiesterase, cyclic GMP (cone receptor) (PDE6C)	-1.8549	-2.66451	-3.26072	-2.59338	0.017706
				-1.8818	-2.59544	-3.82711	-2.76811	0.020298
Unidentified transcripts	BE663192	A_73_115510	Unidentified transcripts on BTA25 position 28914570-28912806	-1.56513	-1.97323	-2.04265	-1.86034	0.001917
ZNF286	XM_585787	A_73_115563	Bos taurus similar to Homo sapiens zinc finger protein 286 (ZNF286)	-1.75403	-1.53169	-1.65875	-1.64816	0.014496
TMEM24	XM_589395	A_73_115575	Bos taurus similar to Homo sapiens transmembrane protein 24 (TMEM24)	-1.57213	-1.64029	-1.63802	-1.61681	0.048166
				-1.62275	-1.60345	-1.56894	-1.59838	0.047134
NKG7	NM_001035279	A_73_115604	Bos taurus similar to Homo sapiens natural killer cell group 7 sequence (NKG7)	-1.83664	-1.99889	-2.38109	-2.07221	0.015287
				-1.86872	-1.84266	-2.19539	-1.96892	0.015143
DENND1C	XM_882955	A_73_115805	Bos taurus similar to Homo sapiens DENN/MADD domain containing 1C (DENND1C)	-2.23201	-1.59839	-2.45585	-2.09542	0.024135
				-2.24189	-1.64771	-2.43398	-2.10786	0.023937
MYO1G	XM_594668	A_73_115963	Bos taurus similar to Homo sapiens myosin IG (MYO1G)	-1.74071	-1.651	-2.45574	-1.94915	0.030458
				-1.69393	-1.70797	-2.42927	-1.94372	0.025526
TLR2	NM_174197	A_73_115997	Bos taurus toll-like receptor 2 (TLR2)	-1.86395	-1.98532	-2.74275	-2.19734	0.010972
				-1.93054	-1.96182	-2.55539	-2.14925	0.011461
PDE7A	XM_583233	A_73_116191	Bos taurus similar to Homo sapiens phosphodiesterase 7A (PDE7A), transcript variant 1	-1.63532	-1.56544	-2.08232	-1.76103	0.01242
				-1.61447	-1.80831	-2.13152	-1.85143	0.010637
RASSF4	XM_587702	A_73_116340	Bos taurus similar to Homo sapiens Ras association (RalGDS/AF-6) domain family 4 (RASSF4), transcript variant 1	-1.83057	-1.85378	-2.18563	-1.95666	0.030053
				-1.84588	-1.78587	-2.17086	-1.9342	0.025224
CROCC	BF889611	A_73_116348	Bos taurus similar to Homo sapiens ciliary rootlet coiled-coil, rootletin (CROCC)	-1.60939	-1.61504	-1.82153	-1.68199	0.000361
				-1.56569	-1.51722	-1.81401	-1.63231	0.001351
DMBT1	XM_588646	A_73_116362	Bos taurus similar to Homo sapiens deleted in malignant brain tumors 1 (DMBT1), transcript variant 2	-2.82567	-1.87418	-2.22522	-2.30836	0.037632
				-2.96551	-1.95632	-2.19753	-2.37312	0.035242
PNMA2	XM_593045	A_73_116379	Bos taurus similar to Homo sapiens paraneoplastic antigen MA2 (PNMA2)	-1.73215	-1.71607	-2.7721	-2.07344	0.0134
				-1.72764	-1.79083	-3.02715	-2.18187	0.0174
LOC504800	XM_580972	A_73_116384	PREDICTED: Bos taurus similar to apolipoprotein B48 receptor (LOC504800)	-2.08925	-1.83871	-1.7037	-1.87722	0.02798
				-2.02691	-1.83879	-1.79458	-1.88676	0.029979
RASGEF1A	NM_001015601	A_73_116419	Bos taurus RasGEF domain family, member 1A (RASGEF1A)	-1.95756	-1.60617	-2.33173	-1.96515	0.006775
ARMCX6	AW660505	A_73_116422	Bos taurus similar to Homo sapiens armadillo repeat containing, X-linked 6 (ARMCX6), transcript variant 1	-1.57203	-1.51746	-2.64199	-1.9105	0.038972
SPP1	NM_174187	A_73_116474	Bos taurus secreted phosphoprotein 1 (SPP1)	-3.66885	-2.28905	-4.22269	-3.39353	0.046223
SLC31A2	NM_001034556	A_73_116581	Bos taurus similar to Homo sapiens solute carrier family 31 (copper transporters), member 2 (SLC31A2)	-1.76768	-1.92714	-2.00093	-1.89858	0.004558
				-1.74499	-1.84427	-1.88213	-1.8238	0.009749
LTF	NM_180998	A_73_116655	Bos taurus lactotransferrin (LTF)	-2.74783	-2.42855	-1.74406	-2.30681	0.046176
REEP4	NM_001034533	A_73_117062	Bos taurus similar to Homo sapiens receptor accessory protein 4 (REEP4)	-1.84762	-1.70737	-1.82804	-1.79434	0.02741
				-1.86907	-1.64787	-1.89149	-1.80281	0.03505
PTGS1	XM_864482	A_73_117128	Bos taurus similar to Homo sapiens prostaglandin-endoperoxide synthase 1 (prostaglandin G/H synthase and cyclooxygenase) (PTGS1), transcript variant 1	-3.15367	-2.14804	-3.817	-3.03957	0.006499
				-2.99548	-2.24062	-3.51558	-2.91723	0.005883
LOC618444	XM_870775	A_73_117148	PREDICTED: Bos taurus similar to torsin family 2, member A (LOC618444)	-1.88755	-2.26807	-3.54117	-2.5656	0.031448
				-1.89755	-2.09212	-3.7398	-2.57649	0.04105
CDKN1C	AW462668	A_73_117162	Bos taurus similar to Homo sapiens cyclin-dependent kinase inhibitor 1C (p57, Kip2) (CDKN1C)	-1.72445	-2.08579	-2.56654	-2.12559	0.016343
				-1.70382	-1.98149	-2.84486	-2.17672	0.025028
URP2	NM_001037606	A_73_117176	Bos taurus similar to Homo sapiens UNC-112 related protein 2 (URP2), transcript variant URP2SF	-1.86387	-1.67212	-2.25814	-1.93138	0.040058
				-1.86399	-1.88881	-2.17795	-1.97692	0.024395
Unidentified transcripts	BE756700	A_73_117240	Unidentified transcripts on BTA1 position 67477840-67477182	-1.52548	-1.79659	-1.97608	-1.76605	0.001827
FER1L3	XM_591300	A_73_117391	Bos taurus similar to Homo sapiens fer-1-like 3, myoferlin (C. elegans) (FER1L3), transcript variant 2	-2.28133	-2.04127	-1.6679	-1.99683	0.010588
				-2.29625	-2.04715	-1.73691	-2.02677	0.013011
ARHGAP30	XM_583103	A_73_117417	Bos taurus similar to Homo sapiens Rho GTPase activating protein 30 (ARHGAP30), transcript variant 2	-1.80687	-1.77837	-2.01208	-1.86577	0.010844
				-1.70069	-1.59503	-1.97149	-1.75574	0.019319
CBR3	XM_594165	A_73_117631	Bos taurus similar to Homo sapiens carbonyl reductase 3 (CBR3)	-1.59155	-1.96875	-2.20463	-1.92164	0.027343
				-1.58348	-1.9474	-2.22843	-1.91977	0.030196
PRKCB1	CB171156	A_73_117914	Bos taurus similar to Homo sapiens protein kinase C, beta 1 (PRKCB1), transcript variant 1	-1.78905	-1.70661	-1.9029	-1.79952	0.001839
				-1.667	-1.64866	-2.03771	-1.78446	0.006821
LRCH4	XM_605523	A_73_118011	Bos taurus similar to Homo sapiens leucine-rich repeats and calponin homology (CH) domain containing 4 (LRCH4)	-1.82485	-1.53944	-2.05641	-1.8069	0.008195
C1QA	NM_001014945	A_73_118275	Bos taurus complement component 1, q subcomponent, alpha polypeptide (C1QA)	-2.40697	-2.08883	-2.30786	-2.26789	0.013324
				-2.36869	-2.13853	-2.28221	-2.26314	0.010686
PSMB9	NM_001034388	A_73_118729	Bos taurus similar to Homo sapiens proteasome (prosome, macropain) subunit, beta type, 9 (large multifunctional peptidase 2) (PSMB9), transcript variant 1	-1.71511	-1.68263	-1.87206	-1.7566	0.018148
				-1.59255	-1.59695	-1.7666	-1.65203	0.029009
PLAU	NM_174147	A_73_118758	Bos taurus plasminogen activator, urokinase (PLAU)	-1.57123	-1.54635	-1.98564	-1.70107	0.007026
				-1.56301	-1.61854	-1.87426	-1.68527	0.003314
CSF1R	XM_586366	A_73_118762	Bos taurus similar to Homo sapiens colony stimulating factor 1 receptor, formerly McDonough feline sarcoma viral (v-fms) oncogene homolog (CSF1R)	-2.11057	-1.79714	-2.10104	-2.00292	0.004106
				-2.03597	-1.73832	-2.0987	-1.95767	0.00494
MMP19	XM_612530	A_73_118915	Bos taurus similar to Homo sapiens matrix metallopeptidase 19 (MMP19), transcript variant 1	-2.23719	-1.82908	-2.21416	-2.09347	0.005218
				-2.25017	-2.04008	-2.26815	-2.18614	0.002606
TPM1	NM_001013590	A_73_118955	Bos taurus tropomyosin 1 (alpha) (TPM1)	-1.51594	-1.59036	-1.6526	-1.5863	0.015263
CDC25A	BE665291	A_73_119079	Bos taurus similar to Homo sapiens cell division cycle 25A (CDC25A), transcript variant 2	-1.64145	-1.65569	-1.90676	-1.73463	0.03181
				-1.85741	-1.63945	-2.18208	-1.89298	0.034435
LBH	CB424687	A_73_119456	Bos taurus similar to Homo sapiens hypothetical protein DKFZp566J091 (LBH)	-2.32992	-2.03936	-2.70857	-2.35928	0.000566
				-2.33844	-1.95227	-2.8996	-2.39677	0.002335
LOC92312	AU275477	A_73_119785	Bos taurus similar to PREDICTED: Homo sapiens hypothetical protein LOC92312 (LOC92312)	-1.62992	-1.60267	-1.67128	-1.63462	0.000655
				-1.62492	-1.57075	-1.79333	-1.663	0.001897
LCP2	XM_590899	A_73_120040	Bos taurus similar to Homo sapiens lymphocyte cytosolic protein 2 (SH2 domain containing leukocyte protein of 76kDa) (LCP2)	-2.60037	-1.95151	-2.86994	-2.47394	0.009029
				-2.65945	-1.87162	-2.37382	-2.30163	0.011716
LRMP	XM_607592	A_73_120215	Bos taurus similar to Homo sapiens lymphoid-restricted membrane protein (LRMP)	-1.7565	-1.56772	-1.69948	-1.67456	0.037962
LOC510988	XM_588229	A_73_120257	PREDICTED: Bos taurus similar to GTPase, IMAP family member 7 (LOC510988)	-1.65634	-1.51584	-2.38388	-1.85202	0.034397
				-1.64593	-1.56342	-2.32891	-1.84609	0.030448
LOC614441	XM_875406	A_73_120470	PREDICTED: Bos taurus similar to regulator of G-protein signalling 20 isoform b (LOC614441)	-1.57058	-1.62746	-1.64139	-1.61314	0.009221
				-1.65466	-1.6926	-2.03922	-1.79549	0.00682
CMTM7	XM_610781	A_73_120501	Bos taurus similar to Homo sapiens CKLF-like MARVEL transmembrane domain containing 7 (CMTM7), transcript variant 1	-1.53938	-1.6542	-2.3042	-1.83259	0.022183
GZMH	XM_869546	A_73_120566	Bos taurus similar to Homo sapiens granzyme H (cathepsin G-like 2, protein h-CCPX) (GZMH)	-2.0141	-1.91501	-2.30622	-2.07845	0.006131
				-2.48942	-1.82578	-2.16656	-2.16059	0.011525
BCL11B	CB448153	A_73_120831	Bos taurus similar to Homo sapiens B-cell CLL/lymphoma 11B (zinc finger protein) (BCL11B), transcript variant 2	-1.71175	-1.60456	-1.87393	-1.73008	0.000283
				-1.64452	-1.72383	-1.74812	-1.70549	0.000326
RNF122	XM_587120	A_73_120836	Bos taurus similar to Homo sapiens ring finger protein 122 (RNF122)	-1.75155	-1.85107	-2.31509	-1.97257	0.042208
				-1.80146	-2.04749	-2.3642	-2.07105	0.019793
ERBB3	BP107912	A_73_120913	Bos taurus similar to Homo sapiens v-erb-b2 erythroblastic leukemia viral oncogene homolog 3 (avian) (ERBB3), transcript variant 1	-1.71539	-2.03203	-2.89298	-2.21347	0.00796
				-1.6709	-2.03534	-3.04208	-2.24944	0.012905
RGS19	XM_584395	A_73_121185	Bos taurus similar to Homo sapiens regulator of G-protein signalling 19 (RGS19), transcript variant 1	-1.67971	-1.87147	-2.13777	-1.89632	0.017462
				-1.65045	-1.82802	-2.01885	-1.83244	0.01638
TNFAIP2	XM_614791	A_73_121449	Bos taurus similar to Homo sapiens tumor necrosis factor, alpha-induced protein 2 (TNFAIP2)	-2.16081	-2.55386	-2.39158	-2.36875	0.000528
				-2.21384	-2.56059	-2.4427	-2.40571	0.000366

## Sheet: IM vs CTR3
Genes up-regulated in IM treated animals compared versus control group 3 (CTR3)
Gene symbol	Gene ID	ProbeName	Description	DHEA IM 1	DHEA IM 2	DHEA IM 3	Mean	p-value
MICAL2	XM_613663	A_73_100406	Bos taurus similar to Homo sapiens microtubule associated monoxygenase, calponin and LIM domain containing 2 (MICAL2)	3.61043	1.59411	3.40543	2.86999	0.007019
				3.59713	1.59267	3.51823	2.90268	0.007033
PC	NM_177946	A_73_100651	Bos taurus pyruvate carboxylase (PC)	1.8708	1.5725	1.80003	1.74778	0.015653
				1.87861	1.52086	1.79374	1.73107	0.021387
ITGA9	XM_610637	A_73_101870	Bos taurus similar to Homo sapiens integrin, alpha 9 (ITGA9)	1.66529	1.59138	1.73598	1.66422	0.009829
MBL-A	NM_001010994	A_73_102250	Bos taurus mannose binding lectin, liver (A) (MBL-A)	2.05363	2.56158	1.71872	2.11131	0.015414
				2.12535	2.4248	1.61699	2.05571	0.018251
LAMB3	XM_608401	A_73_102383	Bos taurus similar to Homo sapiens laminin, beta 3 (LAMB3), transcript variant 1	2.69825	3.09751	2.10639	2.63405	0.049735
				2.58189	3.06564	2.03692	2.56148	0.047989
OLIG1	XM_586373	A_73_102386	Bos taurus similar to Homo sapiens oligodendrocyte transcription factor 1 (OLIG1)	1.59046	1.72765	2.05297	1.79036	0.006855
				1.53979	1.58967	1.93599	1.68848	0.015776
LOC617652	XM_869950	A_73_103780	PREDICTED: Bos taurus similar to Alpha-1-antichymotrypsin precursor (ACT) (LOC617652)	2.40992	2.01616	1.73747	2.05452	0.003501
				2.40278	2.02648	1.93426	2.12117	0.003466
PDE3A	XM_616776	A_73_103808	Bos taurus similar to Homo sapiens phosphodiesterase 3A, cGMP-inhibited (PDE3A)	1.67331	1.54189	1.78816	1.66778	0.00012
MX1	NM_173940	A_73_103867	Bos taurus myxovirus (influenza) resistance 1, (murine homolog) (MX1)	2.73983	2.67021	5.92497	3.77834	0.006847
				2.71892	2.69793	6.41027	3.94237	0.00692
CREB3L3	NM_001034432	A_73_104480	Bos taurus cAMP responsive element binding protein 3-like 3 (CREB3L3)	1.55616	1.57721	1.89645	1.67661	0.036509
				1.55199	1.58028	1.85509	1.66245	0.035808
LBP	NM_001038674	A_73_104583	Bos taurus similar to Homo sapiens lipopolysaccharide binding protein (LBP)	2.25498	1.80096	3.17612	2.41068	0.00406
				2.16508	1.82995	3.08262	2.35921	0.004587
MOXD1	XM_864684	A_73_104693	Bos taurus similar to Homo sapiens monooxygenase, DBH-like 1 (MOXD1), transcript variant 1	2.69549	1.6956	3.0287	2.47326	0.044356
				2.67162	1.69286	3.10595	2.49014	0.045671
PHLDA1	XM_591758	A_73_104810	Bos taurus similar to Homo sapiens pleckstrin homology-like domain, family A, member 1 (PHLDA1)	2.8184	1.56896	1.86554	2.0843	0.014031
				2.69531	1.51999	1.95108	2.05546	0.018539
SERPINA3	NM_174768	A_73_105596	Bos taurus serine (or cysteine) proteinase inhibitor, clade A (alpha-1 antiproteinase, antitrypsin), member 3 (SERPINA3)	2.43107	1.9572	2.8972	2.42849	0.010515
				2.71946	1.97656	2.92764	2.54122	0.013688
CARD14	XM_601656	A_73_105698	Bos taurus similar to Homo sapiens caspase recruitment domain family, member 14 (CARD14), transcript variant 1	2.25345	2.02766	1.88935	2.05682	0.00376
				2.17541	2.02565	1.96871	2.05659	0.003469
LOC523429	XM_601728	A_73_106035	PREDICTED: Bos taurus similar to Interleukin 1 family member 6 (IL-1F6) (Interleukin-1 epsilon) (IL-1 epsilon) (FIL1 epsilon) (LOC523429)	2.82754	1.7791	3.96201	2.85621	0.022978
				2.81791	1.70081	4.03831	2.85234	0.032373
XDH	NM_173972	A_73_106357	Bos taurus xanthene dehydrogenase (XDH)	1.79939	2.06624	1.92387	1.92983	0.015091
				1.85525	2.1209	1.98649	1.98755	0.014717
ITIH4	NM_001015590	A_73_107421	Bos taurus inter-alpha (globulin) inhibitor H4 (plasma Kallikrein-sensitive glycoprotein) (ITIH4)	3.11548	1.64514	4.17258	2.97773	0.015848
KLKB1	XM_612986	A_73_107445	Bos taurus similar to Homo sapiens kallikrein B, plasma (Fletcher factor) 1 (KLKB1)	1.8665	1.65893	1.655	1.72681	0.000768
				2.04935	1.83927	1.63957	1.84273	0.001002
LOC515784	XM_868540	A_73_107473	PREDICTED: Bos taurus similar to cytoskeleton-associated protein 4 (LOC515784)	2.57151	1.62806	2.05052	2.08336	0.003058
				2.49665	1.62611	2.12803	2.0836	0.001726
GPC3	NM_001035463	A_73_108287	Bos taurus similar to Homo sapiens glypican 3 (GPC3)	11.3608	2.15264	2.46277	5.3254	0.042148
				11.3528	2.06659	2.53588	5.31842	0.046167
CLDN7	NM_001040519	A_73_108585	Bos taurus similar to Homo sapiens claudin 7 (CLDN7)	2.31701	1.97066	2.07027	2.11931	0.001506
				2.33088	1.86296	1.9362	2.04335	0.003467
Unidentified transcripts	CB224956	A_73_109499	Unidentified transcripts	1.58997	1.95907	4.39146	2.64683	0.036034
MT1G	NM_001040492	A_73_109745	Bos taurus similar to Homo sapiens metallothionein 1G (MT1G)	3.32958	2.63903	6.44553	4.13805	0.018622
				3.21348	2.59923	6.37281	4.06184	0.021417
MST1	XM_592554	A_73_110151	Bos taurus similar to Homo sapiens macrophage stimulating 1 (hepatocyte growth factor-like) (MST1)	1.60969	1.60061	1.63166	1.61399	0.013386
A2M	XM_591612	A_73_111603	Bos taurus similar to Homo sapiens alpha-2-macroglobulin (A2M)	3.0807	2.72175	1.69442	2.49896	0.004205
				3.21636	2.82	1.59029	2.54222	0.006372
LOC497203	NM_001012283	A_73_112728	Bos taurus endopin 2B (LOC497203)	3.50677	2.67056	2.3871	2.85481	0.004147
				2.67457	2.48954	2.08268	2.4156	0.004267
LOC617667	XM_869970	A_73_113301	PREDICTED: Bos taurus similar to Alpha-1-antichymotrypsin precursor (ACT) (LOC617667)	2.61197	1.77267	4.1646	2.84974	0.024454
				2.34452	1.68188	3.74049	2.58896	0.027191
CCL24	XM_869483	A_73_114373	Bos taurus similar to Homo sapiens chemokine (C-C motif) ligand 24 (CCL24)	3.19743	2.19739	5.18653	3.52712	0.013127
				3.45054	2.19215	5.2821	3.6416	0.015629
MPL	XM_606917	A_73_114871	Bos taurus similar to Homo sapiens myeloproliferative leukemia virus oncogene (MPL)	2.23786	2.55964	2.72692	2.50814	0.020834
				2.18151	2.42903	2.64393	2.41816	0.027155
GPX3	NM_174077	A_73_115410	Bos taurus glutathione peroxidase 3 (plasma) (GPX3)	6.33349	1.77822	5.68294	4.59822	0.010704
				6.34421	1.8539	5.44659	4.54823	0.008957
CKAP4	XM_868540	A_73_115781	Bos taurus similar to Homo sapiens cytoskeleton-associated protein 4 (CKAP4)	2.81018	1.59137	2.90529	2.43562	0.005163
				2.7199	1.62886	2.8428	2.39718	0.004435
ECEL1	XM_590787	A_73_116413	Bos taurus similar to Homo sapiens endothelin converting enzyme-like 1 (ECEL1)	4.83248	3.41936	6.41442	4.88875	0.042276
				4.4594	3.4301	6.28096	4.72349	0.038939
LOC389813	XM_600116	A_73_117103	Bos taurus similar to PREDICTED: Homo sapiens similar to CG15216-PA (LOC389813)	1.70235	2.03179	1.53361	1.75592	0.000995
				1.63108	2.04346	1.57166	1.74873	0.001326
LGALS4	NM_001034768	A_73_117734	Bos taurus similar to Homo sapiens lectin, galactoside-binding, soluble, 4 (galectin 4) (LGALS4)	1.75927	1.69817	1.93977	1.79907	0.001492
				1.96574	1.64934	1.9134	1.84283	0.001189
SPBC24	XM_586011	A_73_117943	Bos taurus similar to Homo sapiens spindle pole body component 24 homolog (S. cerevisiae) (SPBC24)	1.8497	2.03077	1.89874	1.9264	0.001118
				1.88629	1.97826	2.07515	1.9799	0.00206
JAG2	XM_595574	A_73_118071	Bos taurus similar to Homo sapiens jagged 2 (JAG2), transcript variant 1	1.77014	2.26432	1.65769	1.89738	0.006374
				1.67197	2.0205	1.70598	1.79948	0.004272
LOC521795	XM_600064	A_73_118566	PREDICTED: Bos taurus similar to schlafen 9 (LOC521795)	1.94424	1.88071	2.39643	2.07379	0.000436
				1.5782	1.88828	2.24701	1.90449	0.00256
PLA1A	NM_001015610	A_73_119181	Bos taurus phospholipase A1 member A (PLA1A)	1.69513	1.66402	1.57299	1.64405	0.020756
LOC524129	XM_602449	A_73_119246	PREDICTED: Bos taurus similar to lysosomal-associated protein transmembrane 4B (predicted) (LOC524129)	1.57732	1.55508	2.03222	1.72154	0.038495
				1.70274	1.6242	2.13194	1.81963	0.02484
Unidentified transcripts	EE904328	A_73_119610	Unidentified transcripts	1.90386	2.03032	2.58011	2.17143	0.000347
				2.11923	1.95952	2.51993	2.19956	9.1e-05
LOC511393	XM_588719	A_73_119711	PREDICTED: Bos taurus similar to heat shock transcription factor 2 binding protein (LOC511393), partial mRNA.	1.58263	1.54785	1.57674	1.56907	0.000451
LRG1	XM_592550	A_73_119925	Bos taurus similar to Homo sapiens leucine-rich alpha-2-glycoprotein 1 (LRG1)	1.65945	1.53103	2.10923	1.76657	0.026279
				1.70385	1.5312	2.14316	1.79274	0.026941
MIDN	XM_601916	A_73_120124	Bos taurus similar to Homo sapiens midnolin (MIDN)	1.75872	1.52221	1.98839	1.75644	0.00592
				1.87568	1.62243	1.84966	1.78259	0.004218
SLC13A5	XM_864597	A_73_120563	Bos taurus similar to Homo sapiens solute carrier family 13 (sodium-dependent citrate transporter), member 5 (SLC13A5)	2.36326	1.63163	2.78407	2.25965	0.016371
DCDC2	XM_596512	A_73_121132	Bos taurus similar to Homo sapiens doublecortin domain containing 2 (DCDC2)	1.79746	1.63964	2.33463	1.92391	0.023592
				1.95814	1.79857	2.06917	1.94196	0.014042
Genes up-regulated in IM treated animals compared versus control group 3 (CTR3)
Gene symbol	Gene ID	ProbeName	Description	DHEA IM 1	DHEA IM 2	DHEA IM 3	Mean	p-value
Unidentified transcripts	BI536584	A_73_100028	Unidentified transcripts on BTA3 position 82784887-82784321	-3.62041	-1.78257	-1.71373	-2.37224	0.024109
				-3.6589	-1.75462	-1.57913	-2.33088	0.037599
CYP2C9	XM_581757	A_73_101762	Bos taurus similar to Homo sapiens cytochrome P450, family 2, subfamily C, polypeptide 9 (CYP2C9)	-2.57862	-1.89128	-2.21239	-2.22743	0.001053
				-2.58101	-1.90964	-2.19613	-2.22893	0.0017
ZNRD1	XM_882731	A_73_102894	Bos taurus similar to Homo sapiens zinc ribbon domain containing 1 (ZNRD1), transcript variant a	-6.82867	-5.4025	-14.8019	-9.01101	0.021624
				-6.25819	-5.70478	-15.1638	-9.04225	0.020998
ANKRD1	NM_001034378	A_73_103476	Bos taurus similar to Homo sapiens ankyrin repeat domain 1 (cardiac muscle) (ANKRD1)	-2.46956	-2.8043	-2.97979	-2.75122	0.024023
				-2.36065	-2.4143	-2.80645	-2.52713	0.034394
LOC521133	XM_599391	A_73_105444	PREDICTED: Bos taurus similar to SEC14-like protein 3 (45 kDa secretory protein) (rsec45) (LOC521133)	-1.60976	-2.20642	-1.54554	-1.78724	0.012151
				-1.65617	-2.25204	-1.62632	-1.84484	0.006344
SCD	NM_173959	A_73_106141	Bos taurus stearoyl-coenzyme A desaturase (SCD)	-6.24179	-3.96795	-3.06546	-4.42507	0.015438
				-6.66688	-4.30767	-3.2337	-4.73608	0.014411
				-6.39506	-4.0012	-3.05316	-4.48314	0.014639
				-6.3777	-4.22494	-3.04957	-4.55074	0.014433
				-6.55601	-4.11072	-3.11067	-4.59247	0.014203
				-6.68186	-4.38913	-2.80823	-4.62641	0.017236
PTPRD	XM_875297	A_73_106796	Bos taurus similar to Homo sapiens protein tyrosine phosphatase, receptor type, D (PTPRD), transcript variant 1	-1.70912	-2.06121	-5.05842	-2.94292	0.024476
				-1.61693	-1.84875	-4.65123	-2.70564	0.036084
CYR61	NM_001034340	A_73_108139	Bos taurus similar to Homo sapiens cysteine-rich, angiogenic inducer, 61 (CYR61)	-2.52637	-2.21366	-2.0329	-2.25765	0.047713
Rgpr	NM_206971	A_73_110764	Bos taurus regucalcin gene promotor region related protein (Rgpr)	-2.08196	-1.77751	-2.33024	-2.06324	0.003999
				-2.23936	-1.76837	-2.34549	-2.11774	0.003555
PTPRD	BM107110	A_73_110832	Bos taurus similar to Homo sapiens protein tyrosine phosphatase, receptor type, D (PTPRD), transcript variant 4	-1.76672	-2.03036	-2.91825	-2.23844	0.010716
				-2.05027	-1.99732	-2.81405	-2.28721	0.004839
CYP26A1	XM_584484	A_73_112278	Bos taurus similar to Homo sapiens cytochrome P450, family 26, subfamily A, polypeptide 1 (CYP26A1), transcript variant 2	-4.6672	-3.2266	-2.6192	-3.50433	0.004711
				-4.03515	-3.43309	-2.66981	-3.37935	0.004567
THRSP	NM_001040533	A_73_113038	Bos taurus similar to Homo sapiens thyroid hormone responsive (SPOT14 homolog, rat) (THRSP)	-2.46704	-2.83664	-2.03118	-2.44495	0.033753
				-2.71347	-2.97614	-2.10778	-2.59913	0.037469
MMP11	XM_584877	A_73_113230	Bos taurus similar to Homo sapiens matrix metallopeptidase 11 (stromelysin 3) (MMP11)	-3.21027	-1.51661	-1.57991	-2.10227	0.047948
Unidentified transcripts	AW428111	A_73_113782	Unidentified transcripts on BTA11 position 56366568-56365882	-1.61286	-2.30776	-1.52437	-1.81499	0.012315
FADS1	AF013089	A_73_114134	Bos taurus similar to Homo sapiens fatty acid desaturase 1 (FADS1)	-1.7051	-2.71202	-3.42998	-2.6157	0.047165
				-1.69986	-2.9668	-3.47722	-2.71463	0.043229
LOC511158	XM_588439	A_73_114228	PREDICTED: Bos taurus similar to Von Ebners gland protein precursor (VEG protein) (Tear prealbumin) (TP) (Tear lipocalin) (Lipocalin 1) (LOC511158)	-2.1439	-2.1439	-1.55048	-1.9461	0.031347
NGEF	XM_612979	A_73_118932	Bos taurus similar to Homo sapiens neuronal guanine nucleotide exchange factor (NGEF)	-2.1589	-1.63098	-1.53669	-1.77552	0.001914
PLA2G7	NM_174578	A_73_119037	Bos taurus phospholipase A2, group VII (platelet-activating factor acetylhydrolase, plasma) (PLA2G7)	-1.55081	-1.7115	-1.70145	-1.65459	0.002808
Unidentified transcripts	CB459511	A_73_121138	Unidentified transcripts on BTA15 position 8399194-8398857	-1.93003	-2.88304	-1.90887	-2.24065	0.026471
				-1.86626	-2.80711	-1.74348	-2.13895	0.037045

## Sheet: OS vs all CTR
Genes up-regulated in PO treated animals compared versus all controls (all CTR)
Gene Symbol	Gene ID	ProbeName	Description	DHEA OS 1	DHEA OS 2	DHEA OS 3	Mean	p-value
Unidentified transcripts	CB460525	A_73_103375	Unidentified transcripts on BTA20 position 4780145-4780805	1.74954	2.14074	1.63419	1.84149	0.002219
				1.91446	2.15713	1.61797	1.89652	0.00186
WFDC1	XM_581642	A_73_104680	Bos taurus similar to Homo sapiens WAP four-disulfide core domain 1 (WFDC1)	1.8244	1.57452	1.58817	1.66236	0.007418
				1.78568	1.57105	1.68071	1.67915	0.01256
CLEC6A	NM_001034479	A_73_109082	Bos taurus C-type lectin domain family 6 member A (CLEC6A)	1.55156	1.67216	2.61834	1.94735	0.020559
LOC511442	XM_588775	A_73_111644	PREDICTED: Bos taurus hypothetical LOC511442 (LOC511442)	1.57933	2.27484	1.67822	1.84413	0.004185
				1.54774	2.33827	1.7853	1.89044	0.005635
LILRA5	XM_587334	A_73_112604	Bos taurus similar to Homo sapiens leukocyte immunoglobulin-like receptor, subfamily A (with TM domain), member 5 (LILRA5), transcript variant 1	1.78466	1.72723	5.05168	2.85452	0.024773
				1.7146	1.6786	5.12104	2.83808	0.028994
AK3L1	XM_588793	A_73_112888	Bos taurus similar to Homo sapiens adenylate kinase 3-like 1 (AK3L1), nuclear gene encoding mitochondrial protein, transcript variant 2	1.90333	2.61176	2.07884	2.19798	0.042452
				1.88504	2.32939	2.10449	2.10631	0.047406
THBS	NM_174196	A_73_113544	Bos taurus thrombospondin (THBS)	1.51754	1.54899	3.03497	2.03384	0.026031
SERPINB8	NM_001035287	A_73_115126	Bos taurus similar to Homo sapiens serpin peptidase inhibitor, clade B (ovalbumin), member 8 (SERPINB8), transcript variant 1	1.94475	1.96499	3.19929	2.36968	0.000683
				1.85927	1.96661	3.11481	2.31356	0.000485
FUT1	NM_177499	A_73_115677	Bos taurus fucosyltransferase 1 (FUT1)	2.91923	1.53368	1.94401	2.13231	0.03765
ISG15	NM_174366	A_73_119493	Bos taurus interferon-stimulated protein, 15 kDa (ISG15)	2.15993	2.13898	2.15878	2.15257	0.010854
				2.23392	1.90089	2.23015	2.12165	0.010516
SYCE1	NM_001038149	A_73_119869	Bos taurus similar to Homo sapiens synaptonemal complex central element protein 1 (SYCE1), transcript variant 1	2.44812	2.02736	2.00658	2.16068	0.003254
				2.43383	2.15799	1.8979	2.16324	0.002819
Genes down-regulated in PO treated animals compared versus all controls (all CTR)
Gene Symbol	Gene ID	ProbeName	Description	DHEA OS 1	DHEA OS 2	DHEA OS 3	Mean	p-value
Unidentified transcripts	EE899183	A_73_101740	Unidentified transcripts on BTA22 position 32164609-32163871	-1.52994	-2.46076	-2.23134	-2.07401	0.010575
LOC513810	XM_591557	A_73_104150	PREDICTED: Bos taurus similar to indoleamine 2,3-dioxygenase, transcript variant 1 (LOC513810)	-1.92896	-2.01076	-1.55436	-1.83136	0.00549
				-1.94822	-2.1634	-1.51984	-1.87715	0.004354
SLC6A14	CB420807	A_73_105882	Bos taurus similar to Homo sapiens solute carrier family 6 (amino acid transporter), member 14 (SLC6A14)	-1.74512	-1.5978	-2.0779	-1.80694	0.007774
				-1.96862	-1.52991	-1.88544	-1.79466	0.007212
CRYBA4	NM_174525	A_73_107464	Bos taurus crystallin, beta A4 (CRYBA4)	-1.68298	-1.56025	-1.5989	-1.61404	0.004157
LOC521967	XM_600240	A_73_108285	PREDICTED: Bos taurus similar to aldo-keto reductase family 1, member C18 (LOC521967)	-1.81911	-1.52419	-4.63699	-2.6601	0.006781
				-1.7784	-1.57972	-4.53897	-2.63237	0.005294
ACADSB	NM_001017933	A_73_110456	Bos taurus acyl-Coenzyme A dehydrogenase, short/branched chain (ACADSB)	-1.93838	-1.52653	-2.06161	-1.84217	0.000532
CCS	XM_868869	A_73_111133	Bos taurus similar to Homo sapiens copper chaperone for superoxide dismutase (CCS)	-1.75607	-1.77779	-2.07462	-1.86949	0.00191
				-1.68176	-1.71045	-2.0956	-1.82927	0.00255
KIAA1822L	XM_613279	A_73_111438	Bos taurus similar to Homo sapiens KIAA1822-like (KIAA1822L)	-2.61773	-1.75814	-3.19447	-2.52345	0.002153
				-3.31131	-1.75729	-3.36564	-2.81141	0.00213
Unidentified transcripts	CB429878	A_73_111895	Unidentified transcripts	-1.93945	-1.86577	-4.92362	-2.90961	0.029706
				-1.94716	-1.88814	-5.27416	-3.03648	0.030042
CCL14	XM_868820	A_73_116333	Bos taurus similar to Homo sapiens chemokine (C-C motif) ligand 14 (CCL14), transcript variant 1	-2.93194	-2.94376	-3.47103	-3.11557	0.03879
				-2.93512	-2.73736	-3.49703	-3.0565	0.03874
DMBT1	XM_588646	A_73_116362	Bos taurus similar to Homo sapiens deleted in malignant brain tumors 1 (DMBT1), transcript variant 2	-1.95903	-1.5491	-1.81109	-1.77307	0.043949
RGS5	CB165844	A_73_116455	Bos taurus similar to Homo sapiens regulator of G-protein signalling 5 (RGS5)	-1.56647	-2.38103	-2.31733	-2.08828	0.030361
				-1.54315	-2.26233	-2.45867	-2.08805	0.035885

## Sheet: OS vs CTR1
Genes up-regulated in PO treated animals compared versus control group 1 (CTR1)
Gene Symbol	Gene ID	ProbeName	Description	DHEA OS 1	DHEA OS 2	DHEA OS 3	Mean	p-value
Unidentified transcripts	BI536584	A_73_100028	Unidentified transcripts on BTA3 position 82784887-82784321	5.43154	2.74022	3.59312	3.92163	0.010703
				5.25857	2.45087	3.33417	3.6812	0.013769
SLC16A7	XM_866121	A_73_100437	Bos taurus similar to Homo sapiens solute carrier family 16, member 7 (monocarboxylic acid transporter 2) (SLC16A7)	2.21523	1.68203	2.04119	1.97948	0.019952
				1.90444	1.69225	1.97808	1.85826	0.015528
MYLK	XM_590786	A_73_101307	Bos taurus similar to Homo sapiens myosin, light polypeptide kinase (MYLK), transcript variant 5	1.77309	1.59233	1.55395	1.63979	0.003317
HMCS	NM_174081	A_73_101386	Bos taurus molybdenum cofactor sulfurase (HMCS)	2.36655	2.17447	1.68522	2.07541	0.002806
				2.33131	2.19212	1.71498	2.07947	0.002131
PPID	NM_174153	A_73_101851	Bos taurus peptidylprolyl isomerase D (cyclophilin D) (PPID)	1.56874	1.64593	1.54927	1.58798	0.003528
ENTPD3	CB419721	A_73_101986	Bos taurus similar to Homo sapiens ectonucleoside triphosphate diphosphohydrolase 3 (ENTPD3)	1.76896	2.07459	1.96048	1.93468	0.025477
HSPA5	XM_867578	A_73_102684	Bos taurus similar to Homo sapiens heat shock 70kDa protein 5 (glucose-regulated protein, 78kDa) (HSPA5)	1.91932	2.7205	3.29294	2.64425	0.040246
				1.90362	2.72651	3.34748	2.6592	0.047055
Bos taurus mitochondrial 12S rRNA	NC_006853	A_73_103142	Bos taurus mitochondrial 12S rRNA	2.13864	1.87702	3.27531	2.43032	0.020121
				2.35979	1.81115	3.41538	2.52877	0.019838
Unidentified transcripts	CB460525	A_73_103375	Unidentified transcripts on BTA20 position 4780145-4780805	1.66696	2.03969	1.55705	1.75457	0.002654
				1.79957	2.02768	1.52088	1.78271	0.002634
COX1	NC_006853	A_73_103763	Bos taurus cytochrome c oxidase subunit I (COX1)	1.70555	1.7995	1.83477	1.77994	0.044268
				1.67685	1.83099	2.13344	1.88043	0.035997
LOC613487	XM_864142	A_73_104066	PREDICTED: Bos taurus similar to eukaryotic translation initiation factor 1A, Y-linked, transcript variant 1 (LOC613487)	1.54778	1.54789	1.67788	1.59118	0.0125
APLN	CB434270	A_73_104195	Bos taurus similar to Homo sapiens apelin, AGTRL1 ligand (APLN)	1.77845	1.56799	1.51788	1.62144	0.008232
SLC16A1	NM_001037319	A_73_104262	Bos taurus similar to Homo sapiens solute carrier family 16, member 1 (monocarboxylic acid transporter 1) (SLC16A1)	2.11047	1.53697	2.00448	1.88397	0.012332
				2.25261	1.56716	1.92552	1.9151	0.006661
BREH1	NM_001012287	A_73_104678	Bos taurus retinyl ester hydrolase type 1 (BREH1)	1.73366	1.87735	3.13592	2.24898	0.025426
				1.60325	1.81738	3.17576	2.1988	0.038432
WFDC1	XM_581642	A_73_104680	Bos taurus similar to Homo sapiens WAP four-disulfide core domain 1 (WFDC1)	2.16979	1.8726	1.88884	1.97708	0.002787
				2.18237	1.92006	2.05408	2.05217	0.007169
NFYB	XM_590481	A_73_105645	Bos taurus similar to Homo sapiens nuclear transcription factor Y, beta (NFYB)	1.572	1.53243	1.61813	1.57419	0.002736
PP	XM_615594	A_73_105687	PREDICTED: Bos taurus pyrophosphatase (inorganic), transcript variant 1 (PP)	1.77462	1.82358	2.69631	2.09817	0.005952
				1.66626	1.64604	2.6134	1.97523	0.014101
TP53INP2	CB427177	A_73_105878	Bos taurus similar to Homo sapiens tumor protein p53 inducible nuclear protein 2 (TP53INP2)	1.90198	2.31706	2.44849	2.22251	0.002162
				1.92166	2.22951	2.3561	2.16909	0.001655
DNAJB11	NM_001034268	A_73_107584	Bos taurus similar to Homo sapiens DnaJ (Hsp40) homolog, subfamily B, member 11 (DNAJB11)	1.62813	2.31907	2.58637	2.17786	0.038801
				1.53783	2.28573	2.55054	2.1247	0.049543
TNC	XM_612563	A_73_108252	Bos taurus similar to Homo sapiens tenascin C (hexabrachion) (TNC)	2.17112	4.14338	4.34912	3.55454	0.020378
				2.07505	3.92541	4.32408	3.44151	0.0213
IRX3	XM_593913	A_73_108314	Bos taurus similar to Homo sapiens iroquois homeobox protein 3 (IRX3)	2.56109	6.11937	5.31518	4.66521	0.004154
				2.67831	6.73981	5.0869	4.83501	0.004496
DUSP1	XM_585424	A_73_108770	Bos taurus similar to Homo sapiens dual specificity phosphatase 1 (DUSP1)	1.6382	4.66437	2.55323	2.95193	0.035326
				1.65556	4.71651	2.59462	2.9889	0.034888
LOC537051	XM_617206	A_73_109026	PREDICTED: Bos taurus similar to ADAM metallopeptidase with thrombospondin type 1 motif, 9 preproprotein (LOC537051)	1.55819	1.76722	1.91666	1.74736	0.009939
				1.53658	1.76254	1.74886	1.68266	0.007508
NES	XM_600663	A_73_109398	Bos taurus similar to Homo sapiens nestin (NES)	1.94235	1.58331	2.13301	1.88622	0.002342
				2.04732	1.65482	2.28919	1.99711	0.002719
FLJ13236	XM_869293	A_73_109664	Bos taurus similar to Homo sapiens hypothetical protein FLJ13236 (FLJ13236)	1.8882	1.53174	1.69301	1.70431	0.013767
COL12A1	XM_611630	A_73_109880	Bos taurus similar to Homo sapiens collagen, type XII, alpha 1 (COL12A1), transcript variant long	1.95076	1.98516	2.78813	2.24135	0.011894
				2.06798	1.99793	2.90443	2.32345	0.017064
TLE6	XM_588822	A_73_110504	Bos taurus similar to Homo sapiens transducin-like enhancer of split 6 (E(sp1) homolog, Drosophila) (TLE6)	1.66059	1.79207	3.39422	2.28229	0.029049
				1.6923	1.77987	3.43647	2.30288	0.028318
FDPS	NM_177497	A_73_110752	Bos taurus farnesyl diphosphate synthase (farnesyl pyrophosphate synthetase, dimethylallyltranstransferase, geranyltranstransferase) (FDPS)	2.67966	2.05576	2.08676	2.27406	0.01889
				2.61579	2.07929	2.17128	2.28879	0.015696
Unidentified transcripts	CB464359	A_73_110977	Unidentified transcripts on BTA11 position 67191533-67190184	1.64401	2.39325	2.588	2.20842	0.01961
				1.53593	2.35841	2.52044	2.13826	0.026323
RHOC	XM_590796	A_73_111583	Bos taurus similar to Homo sapiens ras homolog gene family, member C (RHOC)	1.54224	1.58787	1.82597	1.65203	0.00425
LOC511442	XM_588775	A_73_111644	PREDICTED: Bos taurus hypothetical LOC511442 (LOC511442)	1.61853	2.3313	1.71987	1.8899	0.029051
				1.61176	2.43499	1.85915	1.96863	0.026268
SQLE	XM_604908	A_73_111677	Bos taurus similar to Homo sapiens squalene epoxidase (SQLE)	3.86728	3.7926	2.48584	3.38191	0.034967
				3.70032	3.60721	2.45467	3.25407	0.04006
LOC510102	XM_865132	A_73_111921	PREDICTED: Bos taurus similar to retinoic acid receptor responder (tazarotene induced) 1 isoform 1, transcript variant 3 (LOC510102)	2.10467	2.52304	1.6032	2.07697	0.02692
				1.84945	2.5072	1.63688	1.99784	0.023569
LOC521910	XM_600183	A_73_112221	PREDICTED: Bos taurus similar to cytochrome P450, family 2, subfamily C, polypeptide 18 (LOC521910)	2.78174	3.42154	2.24984	2.8177	0.028721
				2.88004	3.3902	2.21254	2.8276	0.028135
LOC614382	XM_865868	A_73_112224	PREDICTED: Bos taurus similar to nuclear transcription factor-Y beta (LOC614382)	1.55353	1.64486	1.63258	1.61032	0.000321
				1.62072	1.6358	1.64438	1.63363	0.001242
CAPN2	XM_864105	A_73_112696	Bos taurus similar to Homo sapiens calpain 2, (m/II) large subunit (CAPN2)	1.87693	1.98979	2.3279	2.06487	0.000957
				1.87717	1.96195	2.28513	2.04142	0.000728
LOC514261	XM_864152	A_73_113171	PREDICTED: Bos taurus similar to Kinesin heavy chain (Ubiquitous kinesin heavy chain) (UKHC), transcript variant 2 (LOC514261)	1.56288	1.8366	1.84637	1.74862	0.000636
				1.53714	1.64925	1.89734	1.69458	0.001189
THBS	NM_174196	A_73_113544	Bos taurus thrombospondin (THBS)	1.92144	1.96326	4.07531	2.65334	0.021506
				1.97172	2.01257	3.94329	2.64253	0.015838
CLDN1	NM_001001854	A_73_114314	Bos taurus claudin 1 (CLDN1)	2.05934	1.79914	1.59915	1.81921	0.004269
				1.9129	1.67877	1.58848	1.72672	0.003283
TRPM8	CB530674	A_73_114550	Bos taurus similar to Homo sapiens transient receptor potential cation channel, subfamily M, member 8 (TRPM8)	2.13165	1.8996	3.01804	2.34976	0.041901
				2.11039	1.85142	2.84701	2.26961	0.047016
SERPINB8	NM_001035287	A_73_115126	Bos taurus similar to Homo sapiens serpin peptidase inhibitor, clade B (ovalbumin), member 8 (SERPINB8), transcript variant 1	1.79842	1.81714	2.95856	2.19137	0.025849
				1.80287	1.90695	3.02032	2.24338	0.015788
ARL4D	XM_583771	A_73_115433	Bos taurus similar to Homo sapiens ADP-ribosylation factor-like 4D (ARL4D)	1.59243	2.28347	1.83463	1.90351	0.004949
				1.55248	2.28759	1.84576	1.89528	0.006055
SLC7A8	XM_616962	A_73_116112	Bos taurus similar to Homo sapiens solute carrier family 7 (cationic amino acid transporter, y+ system), member 8 (SLC7A8), transcript variant 1	2.62952	1.7518	2.95978	2.44703	0.02854
				2.61711	1.61179	2.80539	2.34476	0.041199
CUTL2	XM_868490	A_73_116178	Bos taurus similar to Homo sapiens cut-like 2 (Drosophila) (CUTL2)	4.36571	6.52103	2.70287	4.52987	0.012043
				4.07094	6.16291	2.40714	4.21367	0.018792
ECEL1	XM_590787	A_73_116413	Bos taurus similar to Homo sapiens endothelin converting enzyme-like 1 (ECEL1)	6.36942	2.41034	8.11314	5.63097	0.034178
				6.20744	2.29619	7.54172	5.34845	0.03806
ZNF75A	XM_591178	A_73_116626	Bos taurus similar to Homo sapiens zinc finger protein 75a (ZNF75A)	1.86126	2.14478	2.60675	2.20426	0.004856
				1.83297	2.01106	2.59559	2.14654	0.004741
INSIG1	XM_589325	A_73_117398	Bos taurus similar to Homo sapiens insulin induced gene 1 (INSIG1), transcript variant 1	2.04622	2.58188	2.00272	2.21027	0.041236
RPL4	NM_001014894	A_73_117448	Bos taurus ribosomal protein L4 (RPL4)	1.67337	1.70763	1.90213	1.76104	0.046368
LRRC54	XM_866913	A_73_117551	Bos taurus similar to Homo sapiens leucine rich repeat containing 54 (LRRC54)	2.0131	2.47415	1.7217	2.06965	0.00264
				2.1754	2.8203	1.74932	2.24834	0.005273
ARMET	XM_594004	A_73_117677	Bos taurus similar to Homo sapiens arginine-rich, mutated in early stage tumors (ARMET)	2.24035	2.82623	3.29714	2.78791	0.017347
				2.08844	2.76225	3.01177	2.62082	0.02236
PTPRZ1	XM_584009	A_73_117809	Bos taurus similar to Homo sapiens protein tyrosine phosphatase, receptor-type, Z polypeptide 1 (PTPRZ1)	1.99723	2.91388	3.28045	2.73052	0.007074
				1.90516	2.69905	3.42796	2.67739	0.012043
FDFT1	NM_001013004	A_73_118248	Bos taurus farnesyl-diphosphate farnesyltransferase 1 (FDFT1)	2.87087	2.22064	1.54627	2.21259	0.04175
				2.93892	2.25192	1.54754	2.24613	0.044932
BHLHB2	NM_001024929	A_73_118295	Bos taurus differentiated embryo chondrocyte expressed gene 1 (BHLHB2)	2.00121	1.958	1.97819	1.97913	0.034844
GDPD1	XM_867818	A_73_118408	Bos taurus similar to Homo sapiens glycerophosphodiester phosphodiesterase domain containing 1 (GDPD1)	1.76185	1.76636	2.13398	1.88739	0.028549
				1.87146	1.92325	2.26166	2.01879	0.0103
DHTKD1	XM_595276	A_73_118675	Bos taurus similar to Homo sapiens dehydrogenase E1 and transketolase domain containing 1 (DHTKD1)	1.65952	2.50131	2.35482	2.17188	0.018728
				1.6614	2.32733	2.13891	2.04254	0.020567
IGFBP6	NM_001040495	A_73_119197	Bos taurus similar to Homo sapiens insulin-like growth factor binding protein 6 (IGFBP6)	1.65712	1.67121	1.54438	1.62424	0.001125
OSR1	XM_587105	A_73_119473	Bos taurus similar to Homo sapiens odd-skipped related 1 (Drosophila) (OSR1)	1.54903	1.55488	1.64546	1.58312	0.001382
SYCE1	NM_001038149	A_73_119869	Bos taurus similar to Homo sapiens synaptonemal complex central element protein 1 (SYCE1), transcript variant 1	2.15432	1.78406	1.76577	1.90138	0.006117
				2.14287	1.90001	1.67101	1.90463	0.005644
LOC63928	XM_593269	A_73_120109	Bos taurus similar to Homo sapiens hepatocellular carcinoma antigen gene 520 (LOC63928)	1.87071	2.80666	1.9576	2.21165	0.039474
				1.82277	2.56773	1.8219	2.0708	0.040811
CDH17	XM_584152	A_73_120194	Bos taurus similar to Homo sapiens cadherin 17, LI cadherin (liver-intestine) (CDH17)	2.96822	1.86148	3.09829	2.64266	0.006912
				2.39954	1.65874	2.81377	2.29069	0.008749
RAD51L1	XM_869179	A_73_120494	Bos taurus similar to Homo sapiens RAD51-like 1 (S. cerevisiae) (RAD51L1), transcript variant 2	1.6345	1.62351	1.67408	1.64403	0.003794
				1.60447	1.52142	1.64869	1.59152	0.002811
HBB	NM_173917	A_73_120596	Bos taurus hemoglobin, beta (HBB)	2.07619	1.73817	1.66224	1.82553	0.002291
LOC617782	XM_870103	A_73_120605	PREDICTED: Bos taurus similar to Monocarboxylate transporter 2 (MCT 2) (LOC617782)	2.37785	1.85279	2.61742	2.28269	0.020469
				2.18218	1.65609	2.37544	2.07124	0.024651
C5orf23	BP110200	A_73_121007	Bos taurus similar to Homo sapiens chromosome 5 open reading frame 23 (C5orf23)	2.35066	2.13892	1.85425	2.11461	0.043273
				2.17679	2.32922	1.84906	2.11835	0.047369
Unidentified transcripts	EE909455	A_73_121252	Unidentified transcripts	8.03096	2.13953	2.81522	4.32857	0.036241
				10.0821	2.36786	2.84039	5.09677	0.040471
Genes up-regulated in PO treated animals compared versus control group 1 (CTR1)
Gene Symbol	Gene ID	ProbeName	Description	DHEA OS 1	DHEA OS 2	DHEA OS 3	Mean	p-value
MOGAT1	NM_001001153	A_73_100004	Bos taurus putative monoacylglycerol acyltransferase 1 (MOGAT1)	-1.74528	-1.6845	-2.03463	-1.82147	0.000774
				-1.62059	-1.67438	-2.09727	-1.79741	0.002684
TIMD4	XM_584183	A_73_100291	Bos taurus similar to Homo sapiens T-cell immunoglobulin and mucin domain containing 4 (TIMD4)	-3.08982	-2.03638	-4.12889	-3.08503	0.007626
				-2.99163	-1.97587	-4.1333	-3.0336	0.008937
Unidentified transcripts	EE895712	A_73_100496	Unidentified transcripts on BTA25 position 26997544-26996877	-1.53142	-1.55613	-1.62005	-1.5692	0.027025
FBXL20	NM_001035096	A_73_100668	Bos taurus similar to Homo sapiens F-box and leucine-rich repeat protein 20 (FBXL20)	-1.64934	-1.75115	-1.76527	-1.72192	0.002905
				-1.56427	-1.84873	-1.70635	-1.70645	0.002029
Unidentified transcripts	BM366469	A_73_100738	Unidentified transcripts	-1.54084	-1.52924	-1.65668	-1.57559	0.000786
				-1.79477	-1.59631	-1.69879	-1.69663	0.001265
AGP	NM_001040502	A_73_100832	Bos taurus alpha-1 acid glycoprotein (AGP)	-3.35325	-3.46655	-2.74517	-3.18832	0.01186
				-2.90533	-2.98197	-2.52345	-2.80358	0.018398
VSIG4	XM_865690	A_73_101179	Bos taurus similar to Homo sapiens V-set and immunoglobulin domain containing 4 (VSIG4)	-2.69393	-1.8847	-3.21505	-2.5979	0.032882
				-2.64315	-2.14436	-3.40148	-2.72967	0.018423
LOC540676	XM_612608	A_73_101285	PREDICTED: Bos taurus similar to zinc finger protein, subfamily 1A, 3 (Aiolos) isoform 1 (LOC540676)	-1.72259	-2.02947	-1.58126	-1.77777	0.010117
				-1.68879	-1.96415	-1.58212	-1.74502	0.007105
Unidentified transcripts	CB451465	A_73_101439	Unidentified transcripts	-2.02328	-1.89141	-1.56726	-1.82732	0.038976
				-2.0631	-1.88028	-1.65256	-1.86531	0.030891
Unidentified transcripts	CB535812	A_73_101457	Unidentified transcripts on BTA18 position 51375637-51375176	-1.56832	-1.65168	-1.83672	-1.68557	0.003967
Unidentified transcripts	EE899183	A_73_101740	Unidentified transcripts on BTA22 position 32164609-32163871	-2.05282	-3.53808	-3.09631	-2.89574	0.003817
				-2.08619	-3.35544	-3.04261	-2.82808	0.002653
Unidentified transcripts	EE914522	A_73_101847	Unidentified transcripts	-1.89924	-2.69734	-2.30697	-2.30119	0.013093
				-1.88433	-2.57764	-2.42347	-2.29514	0.013848
CA4	NM_173897	A_73_101999	Bos taurus carbonic anhydrase IV (CA4)	-1.67316	-2.09299	-1.69199	-1.81938	0.035017
				-1.69902	-2.10184	-1.6893	-1.83005	0.028275
CYP11A1	NM_176644	A_73_102014	Bos taurus cytochrome P450, family 11, subfamily A, polypeptide 1 (CYP11A1)	-2.72092	-1.65013	-3.28581	-2.55229	0.041032
				-2.71972	-1.60644	-3.15924	-2.49513	0.043005
SMAD7	CB437955	A_73_102188	Bos taurus similar to Homo sapiens SMAD, mothers against DPP homolog 7 (Drosophila) (SMAD7)	-1.57845	-1.87019	-2.00191	-1.81685	0.001667
				-1.62171	-2.05168	-1.93511	-1.8695	0.001615
FBXO32	BF652982	A_73_102972	Bos taurus similar to Homo sapiens F-box protein 32 (FBXO32), transcript variant 1	-1.58251	-1.90783	-2.59133	-2.02722	0.018432
				-1.57125	-1.82748	-2.59608	-1.99827	0.014338
NLGN4Y	XM_610350	A_73_103206	Bos taurus similar to Homo sapiens neuroligin 4, Y-linked (NLGN4Y)	-1.77345	-1.87554	-2.54147	-2.06349	0.005563
				-1.61869	-1.90969	-2.33626	-1.95488	0.004263
ACP5	XM_595165	A_73_103981	Bos taurus similar to Homo sapiens acid phosphatase 5, tartrate resistant (ACP5)	-1.73014	-1.61793	-2.87739	-2.07515	0.042183
				-1.71347	-1.63459	-2.78128	-2.04311	0.03952
Unidentified transcripts	BM255269	A_73_105329	Unidentified transcripts on BTA10 position 51633112-51631549	-1.77691	-2.3826	-2.23223	-2.13058	0.036644
				-1.58736	-2.39935	-2.03263	-2.00645	0.008087
PIK3CD	XM_580673	A_73_105764	Bos taurus similar to Homo sapiens phosphoinositide-3-kinase, catalytic, delta polypeptide (PIK3CD)	-1.74827	-1.76847	-1.92146	-1.81273	0.044763
				-1.8209	-1.75719	-1.91427	-1.83079	0.048855
LMBR1L	XM_584237	A_73_106011	Bos taurus similar to Homo sapiens limb region 1 homolog (mouse)-like (LMBR1L)	-1.91491	-1.78906	-3.64628	-2.45008	0.026894
				-1.85243	-1.66054	-3.45609	-2.32302	0.030174
FNDC1	XM_592756	A_73_106223	Bos taurus similar to Homo sapiens fibronectin type III domain containing 1 (FNDC1)	-2.38042	-2.38042	-2.01531	-2.25872	0.035411
Unidentified transcripts	CB459994	A_73_106643	Unidentified transcripts on BTA1 position 29799722-29800627	-1.53637	-1.88547	-2.07043	-1.83076	0.013668
PLVAP	NM_001035353	A_73_106815	Bos taurus similar to Homo sapiens plasmalemma vesicle associated protein (PLVAP)	-1.82185	-1.56801	-3.05903	-2.14963	0.028144
Unidentified transcripts	BF600696	A_73_106984	Unidentified transcripts	-1.8543	-2.1979	-2.09024	-2.04748	0.040379
GLCCI1	XM_614289	A_73_107122	Bos taurus similar to Homo sapiens glucocorticoid induced transcript 1 (GLCCI1)	-1.89769	-2.07201	-1.65287	-1.87419	0.002039
				-1.92278	-1.80071	-1.56728	-1.76359	0.003835
SMAD9	XM_613227	A_73_107363	Bos taurus similar to Homo sapiens SMAD, mothers against DPP homolog 9 (Drosophila) (SMAD9)	-1.76499	-2.10702	-2.68114	-2.18438	0.008095
				-1.85392	-2.1209	-2.78631	-2.25371	0.007538
Unidentified transcripts	BP111754	A_73_107428	Unidentified transcripts	-1.57842	-2.02344	-1.90429	-1.83538	0.020446
				-1.55585	-2.05459	-1.81044	-1.80696	0.012825
CRYBA4	NM_174525	A_73_107464	Bos taurus crystallin, beta A4 (CRYBA4)	-1.72554	-1.90506	-1.64717	-1.75926	0.000509
				-2.00426	-1.85811	-1.90414	-1.92217	1.5e-05
C9orf98	XM_868577	A_73_107573	Bos taurus similar to Homo sapiens chromosome 9 open reading frame 98 (C9orf98)	-1.81534	-2.01845	-1.7781	-1.87063	0.00494
				-1.77915	-1.9164	-1.60877	-1.7681	0.007846
RNF38	CB449490	A_73_107933	Bos taurus similar to Homo sapiens ring finger protein 38 (RNF38), transcript variant 1	-2.17472	-2.93942	-1.76957	-2.29457	0.007446
				-2.08893	-2.93722	-1.70756	-2.24457	0.010105
GPC3	NM_001035463	A_73_108287	Bos taurus similar to Homo sapiens glypican 3 (GPC3)	-4.35472	-3.75735	-7.70835	-5.27347	0.009451
				-4.51201	-3.92645	-7.6177	-5.35205	0.009845
WASF3	BE722947	A_73_109305	Bos taurus similar to Homo sapiens WAS protein family, member 3 (WASF3)	-1.72886	-1.53105	-1.83093	-1.69695	0.026309
SP5	XM_589987	A_73_109547	Bos taurus similar to Homo sapiens Sp5 transcription factor (SP5)	-1.73077	-1.96981	-2.63855	-2.11305	0.041745
				-1.65288	-1.84789	-2.48734	-1.99604	0.048246
CINP	XM_865098	A_73_109636	Bos taurus similar to Homo sapiens cyclin-dependent kinase 2-interacting protein (CINP)	-1.58787	-2.65471	-1.624	-1.95553	0.024779
				-1.56901	-2.50502	-1.594	-1.88934	0.022151
Unidentified transcripts	AV607721	A_73_109871	Unidentified transcripts on BTA7 position 2847640-2848323	-1.5991	-1.5838	-1.56158	-1.5815	0.033285
				-1.65313	-1.66672	-1.55874	-1.6262	0.014945
ACADSB	NM_001017933	A_73_110456	Bos taurus acyl-Coenzyme A dehydrogenase, short/branched chain (ACADSB)	-1.94954	-1.53532	-2.07348	-1.85278	0.012913
CCS	XM_868869	A_73_111133	Bos taurus similar to Homo sapiens copper chaperone for superoxide dismutase (CCS)	-1.53828	-1.55731	-1.81732	-1.63764	0.009714
CARD11	XM_593388	A_73_111170	Bos taurus similar to Homo sapiens caspase recruitment domain family, member 11 (CARD11)	-1.89266	-1.52355	-2.42935	-1.94852	0.019426
KIAA1822L	XM_613279	A_73_111438	Bos taurus similar to Homo sapiens KIAA1822-like (KIAA1822L)	-2.6907	-1.80715	-3.28352	-2.59379	0.011126
				-3.34931	-1.77745	-3.40426	-2.84367	0.016428
IGF2BP3	XM_588560	A_73_111617	Bos taurus similar to Homo sapiens insulin-like growth factor 2 mRNA binding protein 3 (IGF2BP3)	-1.79104	-2.05602	-2.60553	-2.15086	0.003488
				-1.8603	-2.0413	-2.50497	-2.13552	0.003647
MPHOSPH1	XM_868215	A_73_111747	Bos taurus similar to Homo sapiens M-phase phosphoprotein 1 (MPHOSPH1)	-1.56112	-1.66872	-2.50062	-1.91016	0.018251
Unidentified transcripts	CB451637	A_73_112040	Unidentified transcripts on BTA19 position 30140329-30141283	-1.57919	-1.5533	-1.55165	-1.56138	0.010888
Unidentified transcripts	BM087770	A_73_112134	Unidentified transcripts on BTA10 position 16405353-16406182	-1.63625	-1.90164	-1.68797	-1.74195	0.007682
				-1.818	-1.91103	-1.70079	-1.80994	0.003258
FLJ46041	CB169839	A_73_112264	Bos taurus similar to PREDICTED: Homo sapiens FLJ46041 protein (FLJ46041)	-1.59308	-1.99997	-1.63151	-1.74152	0.00313
				-1.57365	-1.99004	-1.72836	-1.76402	0.003875
Unidentified transcripts	AU232588	A_73_112405	Unidentified transcripts on BTA4 position 51600591-51601933	-2.01123	-2.07144	-1.82195	-1.96821	0.01403
				-1.97125	-2.19022	-1.80615	-1.98921	0.012882
Unidentified transcripts	BI536447	A_73_112637	Unidentified transcripts	-1.65487	-1.81456	-1.62567	-1.69837	0.003081
				-1.54039	-1.80936	-1.78463	-1.71146	0.002493
Unidentified transcripts	CB532822	A_73_112796	Unidentified transcripts on BTA3 position 39305346-39304617	-1.64095	-1.94099	-1.57655	-1.7195	0.019647
				-1.88534	-1.63466	-1.73955	-1.75318	0.007429
CHES1	BE663802	A_73_112986	Bos taurus similar to Homo sapiens checkpoint suppressor 1 (CHES1)	-3.95426	-4.03589	-2.47969	-3.48995	0.002315
				-3.89423	-3.93647	-2.44796	-3.42622	0.002021
Unidentified transcripts	BE752935	A_73_113086	Unidentified transcripts on BTA28 position 565784-566518	-1.59888	-1.83198	-2.95866	-2.12984	0.036106
				-1.63727	-1.86912	-2.95206	-2.15282	0.030122
CELSR2	XM_618390	A_73_113191	Bos taurus similar to Homo sapiens cadherin, EGF LAG seven-pass G-type receptor 2 (flamingo homolog, Drosophila) (CELSR2)	-2.22627	-1.58686	-2.1466	-1.98658	0.008535
				-2.13471	-1.65394	-2.19678	-1.99514	0.005876
Unidentified transcripts	CB422537	A_73_113200	Unidentified transcripts on BTA16 position 30888868-30889557	-1.77307	-1.97944	-2.02697	-1.92649	0.028787
				-1.6994	-1.84496	-1.96016	-1.83484	0.034525
CHES1	XM_581758	A_73_113590	Bos taurus similar to Homo sapiens checkpoint suppressor 1 (CHES1)	-3.94744	-3.91733	-2.44161	-3.43546	0.002081
				-3.81292	-3.91961	-2.47693	-3.40315	0.001768
RASL11A	XM_582023	A_73_113803	Bos taurus similar to Homo sapiens RAS-like, family 11, member A (RASL11A)	-1.66499	-2.04108	-1.88009	-1.86205	0.00247
				-1.71245	-1.93103	-2.07271	-1.9054	0.001395
KIAA0841	XM_587828	A_73_114166	Bos taurus similar to PREDICTED: Homo sapiens KIAA0841, transcript variant 1 (KIAA0841)	-5.06063	-1.82331	-2.10614	-2.99669	0.049472
RAP1GAP	XM_612035	A_73_114401	Bos taurus similar to Homo sapiens RAP1 GTPase activating protein (RAP1GAP)	-1.55561	-2.21479	-2.03833	-1.93624	0.00757
				-1.5409	-2.24719	-2.00723	-1.93177	0.007427
NMNAT2	CB461789	A_73_114411	Bos taurus similar to Homo sapiens nicotinamide nucleotide adenylyltransferase 2 (NMNAT2), transcript variant 1	-2.98144	-1.68553	-1.8977	-2.18822	0.032435
				-2.83264	-1.94746	-1.74454	-2.17488	0.022777
Unidentified transcripts	EE913246	A_73_114826	Unidentified transcripts	-1.64824	-1.52175	-2.35937	-1.84312	0.037861
				-1.57211	-1.52346	-2.29679	-1.79746	0.037684
SRG	BF603684	A_73_115138	Bos taurus similar to Homo sapiens survival-related gene (SRG)	-1.53681	-1.84397	-2.06452	-1.8151	0.016541
PDE6C	NM_174419	A_73_115490	Bos taurus phosphodiesterase, cyclic GMP (cone receptor) (PDE6C)	-2.77556	-3.2375	-3.3658	-3.12629	0.00333
				-2.88949	-3.43263	-3.44911	-3.25708	0.002407
Unidentified transcripts	CB224090	A_73_115504	Unidentified transcripts	-1.56308	-1.77183	-2.25102	-1.86198	0.005408
				-1.69143	-1.75176	-2.25556	-1.89958	0.002637
NKG7	NM_001035279	A_73_115604	Bos taurus similar to Homo sapiens natural killer cell group 7 sequence (NKG7)	-1.65886	-1.55457	-1.61622	-1.60988	0.042224
				-1.7407	-1.60306	-1.60696	-1.65024	0.033939
DENND1C	XM_882955	A_73_115805	Bos taurus similar to Homo sapiens DENN/MADD domain containing 1C (DENND1C)	-1.6302	-1.57341	-1.68856	-1.63072	0.0455
				-1.674	-2.54448	-2.47641	-2.23163	0.034487
GRB7	XM_585683	A_73_116918	Bos taurus similar to Homo sapiens growth factor receptor-bound protein 7 (GRB7), transcript variant 1	-1.95186	-2.76779	-3.54916	-2.75627	0.006746
				-1.878	-2.92797	-3.58929	-2.79842	0.009458
PTGS1	XM_864482	A_73_117128	Bos taurus similar to Homo sapiens prostaglandin-endoperoxide synthase 1 (prostaglandin G/H synthase and cyclooxygenase) (PTGS1), transcript variant 1	-1.84587	-1.83828	-3.75361	-2.47925	0.033528
Unidentified transcripts	CB433408	A_73_117316	Unidentified transcripts on BTA8 position 48481488-48482460	-1.53763	-1.61894	-2.10379	-1.75345	0.004777
				-1.63238	-1.57024	-2.05341	-1.75201	0.004204
ASMT	NM_177493	A_73_117969	Bos taurus acetylserotonin O-methyltransferase (ASMT)	-2.10163	-1.765	-1.58407	-1.8169	0.008485
				-2.03782	-1.74632	-1.58953	-1.79122	0.017865
JUB	XM_598167	A_73_119566	Bos taurus similar to Homo sapiens jub, ajuba homolog (Xenopus laevis) (JUB), transcript variant 1	-1.64799	-1.6778	-1.9399	-1.75523	0.028504
				-1.593	-1.56986	-1.77405	-1.64564	0.026485
LCP2	XM_590899	A_73_120040	Bos taurus similar to Homo sapiens lymphocyte cytosolic protein 2 (SH2 domain containing leukocyte protein of 76kDa) (LCP2)	-2.47246	-2.49622	-1.60859	-2.19242	0.021085
				-2.35422	-2.63047	-1.57386	-2.18618	0.026293
GPR1	XM_586728	A_73_120408	Bos taurus similar to Homo sapiens G protein-coupled receptor 1 (GPR1)	-1.64092	-1.70733	-1.84332	-1.73052	0.043888
GZMH	XM_869546	A_73_120566	Bos taurus similar to Homo sapiens granzyme H (cathepsin G-like 2, protein h-CCPX) (GZMH)	-1.86431	-1.86034	-1.60131	-1.77532	0.01358
				-1.8156	-1.93387	-1.6978	-1.81575	0.017372
ERBB3	BP107912	A_73_120913	Bos taurus similar to Homo sapiens v-erb-b2 erythroblastic leukemia viral oncogene homolog 3 (avian) (ERBB3), transcript variant 1	-1.68444	-1.80695	-2.82387	-2.10508	0.012058
				-1.69637	-1.7781	-2.78081	-2.08509	0.012445

## Sheet: OS vs CTR3
Genes up-regulated in PO treated animals compared versus control group 3 (CTR3)
Gene Symbol	Gene ID	ProbeName	Description	DHEA OS 1	DHEA OS 2	DHEA OS 3	Mean	p-value
KCNK12	XM_600204	A_73_100946	Bos taurus similar to Homo sapiens potassium channel, subfamily K, member 12 (KCNK12)	1.73685	1.70966	1.52123	1.65591	0.025994
SELPLG	NM_001037628	A_73_101287	Bos taurus similar to Homo sapiens selectin P ligand (SELPLG)	1.62664	1.55699	2.44886	1.8775	0.043194
ZNF24	XM_864693	A_73_102454	Bos taurus similar to Homo sapiens zinc finger protein 24 (ZNF24)	1.68011	1.96212	1.91629	1.85284	0.005085
				1.57413	1.91107	1.9634	1.8162	0.007704
SEPT5	XM_867207	A_73_102736	Bos taurus similar to Homo sapiens septin 5 (SEPT5)	1.62827	1.54225	1.84579	1.6721	0.025519
Unidentified transcripts	CB460525	A_73_103375	Unidentified transcripts on BTA20 position 4780145-4780805	1.81415	2.21979	1.69454	1.90949	0.018633
				2.00541	2.2596	1.69484	1.98662	0.015219
MX1	NM_173940	A_73_103867	Bos taurus myxovirus (influenza) resistance 1, (murine homolog) (MX1)	2.87369	2.15986	2.54493	2.52616	0.005095
				2.72004	1.95751	2.32161	2.33305	0.005795
Unidentified transcripts	CB535104	A_73_104086	Unidentified transcripts	1.81861	1.70688	2.42429	1.98326	0.033687
				1.84247	1.61189	2.34965	1.93467	0.044226
DPP4	NM_174039	A_73_104913	Bos taurus dipeptidylpeptidase IV (CD26, adenosine deaminase complexing protein 2) (DPP4)	1.81696	1.65425	2.19816	1.88979	0.003124
XDH	NM_173972	A_73_106357	Bos taurus xanthene dehydrogenase (XDH)	1.5341	2.78536	2.00042	2.10663	0.028445
HERC5	XM_605913	A_73_107129	Bos taurus similar to Homo sapiens hect domain and RLD 5 (HERC5)	1.69225	1.51936	2.87619	2.02927	0.047378
				1.82987	1.54607	2.89041	2.08878	0.034588
PSMB8	NM_001040480	A_73_107343	Bos taurus similar to Homo sapiens proteasome (prosome, macropain) subunit, beta type, 8 (large multifunctional peptidase 7) (PSMB8), transcript variant 1	1.63481	1.55122	2.24628	1.81077	0.021402
C17orf27	XM_586217	A_73_109734	Bos taurus similar to Homo sapiens chromosome 17 open reading frame 27 (C17orf27)	1.61422	1.7569	1.86015	1.74376	0.006282
				1.61327	1.7253	1.7968	1.71179	0.011151
BASP1	NM_174780	A_73_110355	Bos taurus brain abundant, membrane attached signal protein 1 (BASP1)	1.57744	1.77622	1.57347	1.64238	0.034275
				1.53278	1.7469	1.52058	1.60009	0.036358
KSR1	BE685481	A_73_111439	Bos taurus similar to Homo sapiens kinase suppressor of ras 1 (KSR1)	1.91176	2.94341	2.03358	2.29625	0.047848
A2M	XM_591612	A_73_111603	Bos taurus similar to Homo sapiens alpha-2-macroglobulin (A2M)	2.29489	2.45348	2.50058	2.41632	0.000236
				2.2066	2.55541	2.51941	2.42714	0.00017
LOC511442	XM_588775	A_73_111644	PREDICTED: Bos taurus hypothetical LOC511442 (LOC511442)	1.55056	2.23339	1.64764	1.81053	0.018955
Unidentified transcripts	BI976038	A_73_111858	Unidentified transcripts on BTA12 position 15605451-15606037	1.74302	1.59234	1.7023	1.67922	0.005367
				1.58362	1.53176	1.6819	1.59909	0.006752
BDMD1	NM_174296	A_73_112113	Bos taurus similar to granzyme B (granzyme 2, cytotoxic T-lymphocyte-associated serine esterase 1) (H. sapiens) (BDMD1)	1.89385	1.92534	2.65225	2.15715	0.016634
				1.94167	1.81493	2.54453	2.10037	0.021757
LILRA5	XM_587334	A_73_112604	Bos taurus similar to Homo sapiens leukocyte immunoglobulin-like receptor, subfamily A (with TM domain), member 5 (LILRA5), transcript variant 1	2.26327	2.19045	6.40646	3.62006	0.014682
				2.15191	2.10672	6.42716	3.56193	0.018482
AK3L1	XM_588793	A_73_112888	Bos taurus similar to Homo sapiens adenylate kinase 3-like 1 (AK3L1), nuclear gene encoding mitochondrial protein, transcript variant 2	1.81239	2.48696	1.9795	2.09295	0.015093
				1.77489	2.19326	1.98151	1.98322	0.011221
PLD4	AW657282	A_73_114400	Bos taurus similar to Homo sapiens phospholipase D family, member 4 (PLD4)	1.52828	1.65121	2.42896	1.86948	0.037404
				1.51885	1.60404	2.37217	1.83168	0.044781
SERPINB8	NM_001035287	A_73_115126	Bos taurus similar to Homo sapiens serpin peptidase inhibitor, clade B (ovalbumin), member 8 (SERPINB8), transcript variant 1	2.06226	2.08373	3.3926	2.51286	0.003413
				1.90273	2.01258	3.18761	2.36764	0.005629
FUT1	NM_177499	A_73_115677	Bos taurus fucosyltransferase 1 (FUT1)	3.02658	1.59009	2.0155	2.21072	0.036989
FKHL18	XM_591787	A_73_116221	Bos taurus similar to Homo sapiens forkhead-like 18 (Drosophila) (FKHL18)	1.66206	1.62111	1.73678	1.67332	0.011468
				1.62817	1.61733	1.69234	1.64595	0.014304
PLA2G2D1	NM_001009572	A_73_116250	Bos taurus calcium-dependent phospholipase A2 PLA2G2D1 (PLA2G2D1)	1.8295	1.7976	1.53124	1.71945	0.000471
LOC521795	XM_600064	A_73_118566	PREDICTED: Bos taurus similar to schlafen 9 (LOC521795)	1.77178	1.9483	1.55829	1.75946	0.001
MMP19	XM_612530	A_73_118915	Bos taurus similar to Homo sapiens matrix metallopeptidase 19 (MMP19), transcript variant 1	2.18409	1.69907	1.96108	1.94808	0.04921
FGF1	NM_174055	A_73_118975	Bos taurus fibroblast growth factor, acidic (FGF1)	1.56369	1.97377	1.62606	1.72117	0.032918
ISG15	NM_174366	A_73_119493	Bos taurus interferon-stimulated protein, 15 kDa (ISG15)	2.60789	2.58259	2.60651	2.599	0.000267
				2.65293	2.25743	2.64845	2.5196	0.000579
SYCE1	NM_001038149	A_73_119869	Bos taurus similar to Homo sapiens synaptonemal complex central element protein 1 (SYCE1), transcript variant 1	2.69447	2.23137	2.20849	2.37811	0.011874
				2.6777	2.37422	2.08807	2.37999	0.010944
ADRB3	NM_174232	A_73_121299	Bos taurus adrenergic, beta 3, receptor (ADRB3)	2.47309	2.96071	2.03164	2.48848	0.007768
				2.50568	2.81433	1.92852	2.41618	0.005983
Genes down-regulated in PO treated animals compared versus control group 3 (CTR3)
Gene Symbol	Gene ID	ProbeName	Description	DHEA OS 1	DHEA OS 2	DHEA OS 3	Mean	p-value
SORT1	XM_588956	A_73_100002	Bos taurus similar to Homo sapiens sortilin 1 (SORT1)	-1.76217	-2.40562	-1.81123	-1.99301	0.039717
				-1.71677	-2.24342	-1.80184	-1.92068	0.04332
Unidentified transcripts	BI536584	A_73_100028	Unidentified transcripts on BTA3 position 82784887-82784321	-1.58531	-3.14234	-2.39643	-2.37469	0.013621
ANXA13	XM_865906	A_73_100212	Bos taurus similar to Homo sapiens annexin A13 (ANXA13), transcript variant 1	-1.90242	-1.52126	-2.47674	-1.96681	0.048706
CXorf45	XM_593272	A_73_101204	Bos taurus similar to Homo sapiens chromosome X open reading frame 45 (CXorf45)	-1.63283	-1.85576	-1.65561	-1.71473	0.00103
CYP2C9	XM_581757	A_73_101762	Bos taurus similar to Homo sapiens cytochrome P450, family 2, subfamily C, polypeptide 9 (CYP2C9)	-2.3784	-1.81737	-3.58212	-2.59263	0.004621
				-2.60668	-1.7713	-3.74192	-2.70663	0.0063
CHPT1	NM_001040588	A_73_101995	Bos taurus similar to Homo sapiens choline phosphotransferase 1 (CHPT1)	-1.58273	-1.53399	-1.6511	-1.58927	0.019908
				-1.54775	-1.53372	-1.58409	-1.55519	0.030128
EFHB	XM_609023	A_73_102939	Bos taurus similar to Homo sapiens EF-hand domain family, member B (EFHB)	-1.9535	-1.65132	-1.68361	-1.76281	0.002011
				-1.91477	-1.66396	-1.65039	-1.74304	0.000409
LOC513810	XM_591557	A_73_104150	PREDICTED: Bos taurus similar to indoleamine 2,3-dioxygenase, transcript variant 1 (LOC513810)	-2.06073	-2.14812	-1.66054	-1.95646	0.021151
				-2.12222	-2.35662	-1.65558	-2.04481	0.014986
LTB4DH	NM_001035281	A_73_104991	Bos taurus similar to Homo sapiens leukotriene B4 12-hydroxydehydrogenase (LTB4DH)	-1.59366	-1.52532	-1.76424	-1.62774	0.012558
				-1.54375	-1.58712	-1.80751	-1.64612	0.00603
Unidentified transcripts	CB168123	A_73_105333	Unidentified transcripts on BTA23 position 19054714-19055339	-2.45361	-2.71463	-1.89037	-2.35287	0.001471
				-2.30833	-2.74265	-1.86273	-2.30457	0.002835
SLC6A14	CB420807	A_73_105882	Bos taurus similar to Homo sapiens solute carrier family 6 (amino acid transporter), member 14 (SLC6A14)	-1.85239	-1.69601	-2.20561	-1.918	0.029849
				-2.11951	-1.64717	-2.02995	-1.93221	0.025647
LOC441282	XM_603541	A_73_106494	Bos taurus similar to PREDICTED: Homo sapiens similar to aldo-keto reductase family 1, member B10, transcript variant 1 (LOC441282)	-6.32185	-3.87525	-7.10449	-5.7672	0.009105
				-5.95942	-3.9382	-6.29957	-5.39907	0.008771
CYP1A1	XM_588298	A_73_107233	Bos taurus similar to Homo sapiens cytochrome P450, family 1, subfamily A, polypeptide 1 (CYP1A1)	-2.05814	-2.16442	-2.50904	-2.24387	0.014077
				-2.05309	-2.23048	-2.56665	-2.2834	0.015811
Unidentified transcripts	CB429930	A_73_107323	Unidentified transcripts	-1.55089	-1.51728	-1.7089	-1.59236	0.022575
TMEM135	NM_001035348	A_73_108047	Bos taurus similar to Homo sapiens transmembrane protein 135 (TMEM135)	-1.58429	-1.86968	-1.68771	-1.71389	0.002812
				-1.68613	-1.86628	-1.67948	-1.74396	0.001133
LOC521967	XM_600240	A_73_108285	PREDICTED: Bos taurus similar to aldo-keto reductase family 1, member C18 (LOC521967)	-1.89779	-1.59011	-4.83754	-2.77515	0.040279
				-1.85125	-1.64443	-4.72489	-2.74019	0.0345
SNPH	XM_870056	A_73_108323	Bos taurus similar to Homo sapiens syntaphilin (SNPH)	-1.911	-1.97643	-1.66057	-1.84933	0.015053
				-1.88236	-1.87234	-1.69342	-1.81604	0.016568
ASPH	XM_584444	A_73_109524	Bos taurus similar to Homo sapiens aspartate beta-hydroxylase (ASPH), transcript variant 3	-1.53174	-1.66515	-1.64125	-1.61271	0.006173
Unidentified transcripts	EE930778	A_73_109970	Unidentified transcripts on BTA7 position 51273243-51272545	-2.59799	-2.68696	-2.24525	-2.51007	0.018682
				-2.71446	-2.48531	-2.27251	-2.49076	0.028508
Unidentified transcripts	AW483508	A_73_110375	Unidentified transcripts on BTA1 position 68825246-68825755	-1.58119	-1.54321	-2.80666	-1.97702	0.013087
ACADSB	NM_001017933	A_73_110456	Bos taurus acyl-Coenzyme A dehydrogenase, short/branched chain (ACADSB)	-1.93005	-1.51997	-2.05275	-1.83426	0.004317
CCS	XM_868869	A_73_111133	Bos taurus similar to Homo sapiens copper chaperone for superoxide dismutase (CCS)	-1.93942	-1.96341	-2.29123	-2.06469	0.003922
				-1.8634	-1.89519	-2.32194	-2.02684	0.004509
KIAA1822L	XM_613279	A_73_111438	Bos taurus similar to Homo sapiens KIAA1822-like (KIAA1822L)	-2.5643	-1.72226	-3.12927	-2.47194	0.021705
				-3.28309	-1.74231	-3.33696	-2.78745	0.019695
Unidentified transcripts	BE683658	A_73_112417	Unidentified transcripts on BTA10 position 2108924-2107639	-1.60425	-1.73593	-1.79168	-1.71062	0.001943
				-1.75897	-1.6666	-1.97652	-1.8007	0.001023
THRSP	NM_001040533	A_73_113038	Bos taurus similar to Homo sapiens thyroid hormone responsive (SPOT14 homolog, rat) (THRSP)	-2.17176	-2.90641	-3.68734	-2.92184	0.022136
				-2.53817	-3.1057	-4.12589	-3.25659	0.020122
HACL1	XM_590233	A_73_113539	Bos taurus similar to Homo sapiens 2-hydroxyacyl-CoA lyase 1 (HACL1)	-1.73005	-1.55594	-2.02849	-1.77149	0.004743
Unidentified transcripts	CB460195	A_73_115237	Unidentified transcripts on BTA2 position 62090110-62091506	-1.81142	-1.73333	-1.7927	-1.77915	0.003658
				-1.76964	-1.71118	-1.73151	-1.73745	0.007454
FBXO44	XM_582329	A_73_115369	Bos taurus similar to Homo sapiens F-box protein 44 (FBXO44), transcript variant 1	-1.51777	-1.57994	-1.76405	-1.62058	0.016613
				-1.74003	-1.6338	-1.91519	-1.763	0.011035
Unidentified transcripts	BG467305	A_73_116202	Unidentified transcripts on BTA3 position 14784545-14785456	-3.89836	-3.73652	-1.98756	-3.20748	0.013208
				-3.51918	-3.77213	-1.99276	-3.09469	0.014622
CCL14	XM_868820	A_73_116333	Bos taurus similar to Homo sapiens chemokine (C-C motif) ligand 14 (CCL14), transcript variant 1	-4.36248	-4.38007	-5.16461	-4.63572	0.0041
				-4.29314	-4.00388	-5.11503	-4.47069	0.00549
LOC134147	XM_864851	A_73_117175	Bos taurus similar to Homo sapiens similar to mouse 2310016A09Rik gene (LOC134147)	-2.0051	-2.28406	-2.14147	-2.14355	0.009906
				-2.05673	-2.39102	-2.21818	-2.22198	0.007708
ODZ4	XM_586751	A_73_119295	Bos taurus similar to PREDICTED: Homo sapiens odz, odd Oz/ten-m homolog 4 (Drosophila) (ODZ4)	-2.46188	-2.46188	-1.99978	-2.30785	0.009575
				-2.56941	-2.56941	-1.79106	-2.30996	0.020754
LOC506093	XM_582488	A_73_120984	PREDICTED: Bos taurus similar to glutathione S-transferase, theta 3 (LOC506093)	-2.38691	-2.74057	-5.51735	-3.54828	0.024221
				-2.4397	-2.71819	-5.43892	-3.53227	0.025877
Unidentified transcripts	EE898361	A_73_121153	Unidentified transcripts on BTA5 position 52999741-53000171	-1.64129	-1.88862	-2.31823	-1.94938	0.001365
